# Supplementary material for: 4-(4-Methylbenzenesulfonamido)benzoic acid N,N-dimethyl­formamide mono­solvate
Source: Acta Crystallogr Sect E Struct Rep Online. 2011 Apr 7;67(Pt 5):o1062. doi: 10.1107/S1600536811011949 (PMC3089350; doi:10.1107/S1600536811011949)
Supplement: Supplementary file 1 [file e-67-o1062-sup1.cif]

##############################################################################
#                                                                            #
# This CIF contains the data in a paper accepted for publication in          #
# Acta Crystallographica Section E. It conforms to the requirements of       #
# Notes for Authors for Acta Crystallographica Section E, and has been       #
# peer reviewed under the auspices of the IUCr Commission on Journals.       #
#                                                                            #
# Full details of the Crystallographic Information File format               #
# are given in the paper "The Crystallographic Information File (CIF):       #
# a New Standard Archive File for Crystallography" by S. R. Hall, F. H.      #
# Allen and I. D. Brown [Acta Cryst. (1991), A47, 655-685].                  #
#                                                                            #
# The current version of the core CIF dictionary is obtainable from          #
# ftp://ftp.iucr.org/pub/cif_core.dic.                                       #
#                                                                            #
# Software is freely available for graphical display of the structure(s)     #
# in this CIF. For information consult the CIF software page                 #
# http://www.iucr.org/resources/cif/software.                                #
#                                                                            #
# This file may be used for bona fide research purposes within the           #
# scientific community so long as proper attribution is given to the journal # 
# article from which it was obtained.                                        #
#                                                                            #
##############################################################################
data_global
_audit_creation_method     'form.cif (version 2.0)'
_journal_data_validation_number     ?
_journal_date_recd_electronic     2011-03-18
_journal_date_accepted     2011-03-31
_journal_name_full     'Acta Crystallographica, Section E'
_journal_year     2011
_journal_volume     67
_journal_issue      5
_journal_page_first     o1062
_journal_page_last     o1062
_journal_paper_category     QO
_journal_coeditor_code     KP2315
_publ_contact_author_name     'Miao-Ling Huang'
_publ_contact_author_address
;
      College of Chemistry and Science of life
      Quanzhou Normal University
      Fujian 362000
      China
;
_publ_contact_author_email     'hml301@163.com'
_publ_contact_author_fax     '86 595 22919972'
_publ_contact_author_phone     '86 15060805088'
_publ_section_title
;
4-(4-Methylbenzenesulfonamido)benzoic acid
<i>N</i>,<i>N</i>-dimethylformamide monosolvate
;
loop_
    _publ_author_name
    _publ_author_footnote
    _publ_author_address
    'Miao-Ling Huang' ?
;
      College of Chemistry and Science of Life
      Quanzhou Normal University
      Fujian 362000
      People's Republic of China
;
    'Zhi-Yang Lin' ?
;
      College of Chemistry and Science of Life
      Quanzhou Normal University
      Fujian 362000
      People's Republic of China
;
data_I
_audit_creation_method     SHELXL-97
_chemical_name_systematic
;
4-(4-Methylbenzenesulfonamido)benzoic acid
<i>N</i>,<i>N</i>-dimethylformamide monosolvate
;
_chemical_name_common     ?
_chemical_formula_moiety     'C14 H13 N O4 S, C3 H7 N O'
_chemical_formula_sum     'C17 H20 N2 O5 S'
_chemical_formula_iupac     'C14 H13 N O4 S, C3 H7 N O'
_chemical_formula_weight     364.41
_chemical_melting_point     ?
_symmetry_cell_setting     monoclinic
_symmetry_space_group_name_H-M     'P 21/n'
_symmetry_space_group_name_Hall     '-P 2yn'
loop_
    _symmetry_equiv_pos_as_xyz
    'x, y, z'
    '-x+1/2, y+1/2, -z+1/2'
    '-x, -y, -z'
    'x-1/2, -y-1/2, z-1/2'
_cell_length_a     8.0953(10)
_cell_length_b     25.151(3)
_cell_length_c     8.8840(11)
_cell_angle_alpha     90.00
_cell_angle_beta     98.0100(10)
_cell_angle_gamma     90.00
_cell_volume     1791.1(4)
_cell_formula_units_Z     4
_cell_measurement_reflns_used     3230
_cell_measurement_theta_min     2.45
_cell_measurement_theta_max     25.01
_cell_measurement_temperature     296(2)
_exptl_crystal_description     block
_exptl_crystal_colour     colourless
_exptl_crystal_size_max     0.39
_exptl_crystal_size_mid     0.29
_exptl_crystal_size_min     0.25
_exptl_crystal_density_diffrn     1.351
_exptl_crystal_density_meas     ?
_exptl_crystal_density_method     'not measured'
_exptl_crystal_F_000     768
_exptl_absorpt_coefficient_mu     0.210
_exptl_absorpt_correction_type     multi-scan
_exptl_absorpt_process_details     '(<i>SADABS</i>; Sheldrick, 2003)'
_exptl_absorpt_correction_T_min     0.9225
_exptl_absorpt_correction_T_max     0.9493
_exptl_special_details
;
;
_diffrn_ambient_temperature     296(2)
_diffrn_radiation_type     MoK\a
_diffrn_radiation_wavelength     0.71073
_diffrn_radiation_source     'fine-focus sealed tube'
_diffrn_radiation_monochromator     graphite
_diffrn_measurement_device_type     'Bruker SMART CCD area-detector'
_diffrn_measurement_method     'phi and omega scans'
_diffrn_detector_area_resol_mean     ?
_diffrn_reflns_number     9993
_diffrn_reflns_av_R_equivalents     0.0236
_diffrn_reflns_av_sigmaI/netI     0.0252
_diffrn_reflns_theta_min     2.45
_diffrn_reflns_theta_max     25.49
_diffrn_reflns_theta_full     25.49
_diffrn_measured_fraction_theta_max     1.000
_diffrn_measured_fraction_theta_full     1.000
_diffrn_reflns_limit_h_min     -9
_diffrn_reflns_limit_h_max     9
_diffrn_reflns_limit_k_min     -23
_diffrn_reflns_limit_k_max     30
_diffrn_reflns_limit_l_min     -10
_diffrn_reflns_limit_l_max     10
_diffrn_standards_number     0
_diffrn_standards_interval_count     0
_diffrn_standards_interval_time     0
_diffrn_standards_decay_%     0
_refine_special_details
;
Refinement of <i>F</i>^2^ against ALL reflections. The weighted <i>R</i>-factor
<i>wR</i> and
goodness of fit <i>S</i> are based on <i>F</i>^2^, conventional
<i>R</i>-factors <i>R</i> are based
on <i>F</i>, with <i>F</i> set to zero for negative <i>F</i>^2^. The threshold
expression of
<i>F</i>^2^ > \s(<i>F</i>^2^) is used only for calculating <i>R</i>-factors(gt)
<i>etc</i>. and is
not relevant to the choice of reflections for refinement. <i>R</i>-factors
based
on <i>F</i>^2^ are statistically about twice as large as those based on
<i>F</i>, and <i>R</i>-
factors based on ALL data will be even larger.
;
_reflns_number_total     3336
_reflns_number_gt     2570
_reflns_threshold_expression     >2sigma(I)
_refine_ls_structure_factor_coef     Fsqd
_refine_ls_matrix_type     full
_refine_ls_R_factor_all     0.0546
_refine_ls_R_factor_gt     0.0391
_refine_ls_wR_factor_gt     0.1008
_refine_ls_wR_factor_ref     0.1108
_refine_ls_goodness_of_fit_ref     1.041
_refine_ls_restrained_S_all     1.041
_refine_ls_number_reflns     3336
_refine_ls_number_parameters     230
_refine_ls_number_restraints     0
_refine_ls_hydrogen_treatment     constr
_refine_ls_weighting_scheme     calc
_refine_ls_weighting_details
         'calc w=1/[\s^2^(Fo^2^)+(0.0517P)^2^+0.5453P] where P=(Fo^2^+2Fc^2^)/3'
_atom_sites_solution_hydrogens     geom
_atom_sites_solution_primary     direct
_atom_sites_solution_secondary     difmap
_refine_ls_shift/su_max     0.000
_refine_ls_shift/su_mean     0.000
_refine_diff_density_max     0.353
_refine_diff_density_min     -0.373
_refine_ls_extinction_method     none
_refine_ls_extinction_coef     ?
loop_
    _atom_type_symbol
    _atom_type_description
    _atom_type_scat_dispersion_real
    _atom_type_scat_dispersion_imag
    _atom_type_scat_source
    'C' 'C' 0.0033 0.0016
                         'International Tables Vol C Tables 4.2.6.8 and 6.1.1.4'
    'H' 'H' 0.0000 0.0000
                         'International Tables Vol C Tables 4.2.6.8 and 6.1.1.4'
    'N' 'N' 0.0061 0.0033
                         'International Tables Vol C Tables 4.2.6.8 and 6.1.1.4'
    'O' 'O' 0.0106 0.0060
                         'International Tables Vol C Tables 4.2.6.8 and 6.1.1.4'
    'S' 'S' 0.1246 0.1234
                         'International Tables Vol C Tables 4.2.6.8 and 6.1.1.4'
_computing_data_collection     'SMART (Bruker, 2001)'
_computing_cell_refinement     'SAINT (Bruker, 2003)'
_computing_data_reduction     'SAINT (Bruker, 2003)'
_computing_structure_solution     'SHELXS97 (Sheldrick, 2008)'
_computing_structure_refinement     'SHELXL97 (Sheldrick, 2008)'
_computing_molecular_graphics     'SHELXTL (Sheldrick, 2008)'
_computing_publication_material     'SHELXTL (Sheldrick, 2008)'
loop_
    _atom_site_type_symbol
    _atom_site_label
    _atom_site_fract_x
    _atom_site_fract_y
    _atom_site_fract_z
    _atom_site_U_iso_or_equiv
    _atom_site_adp_type
    _atom_site_calc_flag
    _atom_site_refinement_flags
    _atom_site_occupancy
    _atom_site_symmetry_multiplicity
    _atom_site_disorder_assembly
    _atom_site_disorder_group
    C C1 0.3556(2) 0.05871(7) 0.1256(2) 0.0380(4) Uani d . 1 1 . .
    C C2 0.4907(2) 0.07414(9) 0.0562(2) 0.0498(5) Uani d . 1 1 . .
    H H2 0.4753 0.0971 -0.0266 0.060 Uiso calc R 1 1 . .
    C C3 0.6483(2) 0.05551(9) 0.1098(2) 0.0488(5) Uani d . 1 1 . .
    H H3 0.7388 0.0665 0.0637 0.059 Uiso calc R 1 1 . .
    C C4 0.6733(2) 0.02077(8) 0.2312(2) 0.0400(4) Uani d . 1 1 . .
    C C5 0.5375(2) 0.00633(8) 0.3018(2) 0.0449(5) Uani d . 1 1 . .
    H H5 0.5529 -0.0167 0.3846 0.054 Uiso calc R 1 1 . .
    C C6 0.3800(2) 0.02563(8) 0.2509(2) 0.0451(5) Uani d . 1 1 . .
    H H6 0.2905 0.0164 0.3008 0.054 Uiso calc R 1 1 . .
    C C7 0.8422(2) -0.00147(8) 0.2797(2) 0.0452(5) Uani d . 1 1 . .
    C C8 0.1600(2) 0.17188(8) 0.1824(2) 0.0459(5) Uani d . 1 1 . .
    C C9 0.2493(3) 0.21904(9) 0.1886(3) 0.0560(6) Uani d . 1 1 . .
    H H9 0.2980 0.2302 0.1052 0.067 Uiso calc R 1 1 . .
    C C10 0.2656(3) 0.24944(9) 0.3195(3) 0.0632(6) Uani d . 1 1 . .
    H H10 0.3253 0.2811 0.3230 0.076 Uiso calc R 1 1 . .
    C C11 0.1950(3) 0.23365(9) 0.4452(3) 0.0602(6) Uani d . 1 1 . .
    C C12 0.1080(3) 0.18598(10) 0.4370(3) 0.0625(6) Uani d . 1 1 . .
    H H12 0.0610 0.1745 0.5211 0.075 Uiso calc R 1 1 . .
    C C13 0.0896(3) 0.15518(9) 0.3078(3) 0.0555(6) Uani d . 1 1 . .
    H H13 0.0303 0.1234 0.3047 0.067 Uiso calc R 1 1 . .
    C C14 0.2119(4) 0.26663(12) 0.5889(4) 0.0878(9) Uani d . 1 1 . .
    H H14A 0.1492 0.2989 0.5700 0.132 Uiso calc R 1 1 . .
    H H14B 0.3273 0.2750 0.6199 0.132 Uiso calc R 1 1 . .
    H H14C 0.1699 0.2469 0.6679 0.132 Uiso calc R 1 1 . .
    C C15 0.7728(3) 0.09910(9) 0.6138(2) 0.0540(6) Uani d . 1 1 . .
    H H15 0.7882 0.0853 0.7119 0.065 Uiso calc R 1 1 . .
    C C16 0.6101(3) 0.15217(11) 0.4239(3) 0.0717(7) Uani d . 1 1 . .
    H H16A 0.7017 0.1442 0.3698 0.108 Uiso calc R 1 1 . .
    H H16B 0.5986 0.1900 0.4319 0.108 Uiso calc R 1 1 . .
    H H16C 0.5092 0.1375 0.3702 0.108 Uiso calc R 1 1 . .
    C C17 0.5200(4) 0.13996(13) 0.6762(4) 0.0936(10) Uani d . 1 1 . .
    H H17A 0.5620 0.1273 0.7761 0.140 Uiso calc R 1 1 . .
    H H17B 0.4173 0.1221 0.6400 0.140 Uiso calc R 1 1 . .
    H H17C 0.5005 0.1776 0.6802 0.140 Uiso calc R 1 1 . .
    N N1 0.18945(19) 0.07351(7) 0.06580(18) 0.0446(4) Uani d . 1 1 . .
    H H1 0.1149 0.0489 0.0558 0.054 Uiso calc R 1 1 . .
    N N2 0.6410(2) 0.12933(7) 0.5741(2) 0.0518(4) Uani d . 1 1 . .
    O O1 0.96596(17) 0.01262(6) 0.22823(18) 0.0589(4) Uani d . 1 1 . .
    O O2 0.84373(17) -0.03862(7) 0.38401(19) 0.0628(4) Uani d . 1 1 . .
    H H2A 0.9385 -0.0505 0.4047 0.094 Uiso calc R 1 1 . .
    O O3 0.2361(2) 0.15441(7) -0.08607(17) 0.0661(5) Uani d . 1 1 . .
    O O4 -0.04468(18) 0.12891(6) -0.03477(18) 0.0621(4) Uani d . 1 1 . .
    O O5 0.87652(19) 0.08779(7) 0.53101(19) 0.0625(4) Uani d . 1 1 . .
    S S1 0.13037(6) 0.13338(2) 0.01515(6) 0.04889(17) Uani d . 1 1 . .
loop_
    _atom_site_aniso_label
    _atom_site_aniso_U_11
    _atom_site_aniso_U_22
    _atom_site_aniso_U_33
    _atom_site_aniso_U_12
    _atom_site_aniso_U_13
    _atom_site_aniso_U_23
    C1 0.0357(10) 0.0379(10) 0.0400(10) 0.0011(8) 0.0036(8) -0.0049(8)
    C2 0.0447(12) 0.0610(14) 0.0444(11) 0.0025(10) 0.0084(9) 0.0134(10)
    C3 0.0369(11) 0.0612(14) 0.0501(12) -0.0020(9) 0.0124(9) 0.0063(10)
    C4 0.0336(10) 0.0438(11) 0.0424(10) -0.0017(8) 0.0044(8) -0.0040(9)
    C5 0.0387(11) 0.0504(12) 0.0459(11) 0.0025(9) 0.0073(8) 0.0092(9)
    C6 0.0348(11) 0.0506(12) 0.0517(12) 0.0004(9) 0.0122(9) 0.0067(9)
    C7 0.0353(10) 0.0476(12) 0.0522(12) -0.0024(9) 0.0046(8) -0.0041(9)
    C8 0.0364(11) 0.0419(12) 0.0582(12) 0.0028(8) 0.0025(9) 0.0042(9)
    C9 0.0480(13) 0.0471(13) 0.0736(15) -0.0006(10) 0.0112(11) 0.0114(11)
    C10 0.0536(14) 0.0423(13) 0.0934(18) -0.0078(10) 0.0091(13) -0.0037(12)
    C11 0.0488(13) 0.0527(14) 0.0794(16) -0.0030(11) 0.0103(11) -0.0146(12)
    C12 0.0592(14) 0.0635(15) 0.0682(15) -0.0128(12) 0.0207(11) -0.0104(12)
    C13 0.0540(13) 0.0482(13) 0.0659(14) -0.0130(10) 0.0142(11) -0.0056(11)
    C14 0.083(2) 0.0776(19) 0.106(2) -0.0165(16) 0.0240(17) -0.0388(17)
    C15 0.0571(14) 0.0541(14) 0.0479(12) -0.0114(11) -0.0028(10) 0.0104(10)
    C16 0.0728(17) 0.0799(18) 0.0596(14) 0.0280(14) -0.0006(12) 0.0042(13)
    C17 0.091(2) 0.102(2) 0.100(2) 0.0006(17) 0.0533(18) -0.0015(18)
    N1 0.0352(9) 0.0432(10) 0.0532(10) -0.0005(7) -0.0017(7) -0.0013(7)
    N2 0.0465(10) 0.0578(11) 0.0517(10) 0.0023(8) 0.0088(8) 0.0015(8)
    O1 0.0336(8) 0.0704(11) 0.0740(10) -0.0024(7) 0.0121(7) 0.0075(8)
    O2 0.0371(8) 0.0679(11) 0.0827(11) 0.0070(7) 0.0059(8) 0.0237(9)
    O3 0.0747(11) 0.0672(11) 0.0587(9) 0.0091(8) 0.0173(8) 0.0190(8)
    O4 0.0481(9) 0.0665(11) 0.0659(10) 0.0111(7) -0.0123(7) 0.0033(8)
    O5 0.0456(9) 0.0688(11) 0.0723(10) 0.0096(7) 0.0055(8) 0.0127(8)
    S1 0.0447(3) 0.0511(3) 0.0492(3) 0.0066(2) 0.0007(2) 0.0071(2)
_geom_special_details
;
All e.s.d.'s (except the e.s.d. in the dihedral angle between two l.s. planes)
are estimated using the full covariance matrix. The cell e.s.d.'s are taken
into account individually in the estimation of e.s.d.'s in distances, angles
and torsion angles; correlations between e.s.d.'s in cell parameters are only
used when they are defined by crystal symmetry. An approximate (isotropic)
treatment of cell e.s.d.'s is used for estimating e.s.d.'s involving l.s.
planes.
;
loop_
    _geom_bond_atom_site_label_1
    _geom_bond_atom_site_label_2
    _geom_bond_site_symmetry_2
    _geom_bond_distance
    _geom_bond_publ_flag
    C1 C6 . 1.381(3) ?
    C1 C2 . 1.384(3) ?
    C1 N1 . 1.425(2) ?
    C2 C3 . 1.380(3) ?
    C2 H2 . 0.9300 ?
    C3 C4 . 1.380(3) ?
    C3 H3 . 0.9300 ?
    C4 C5 . 1.388(2) ?
    C4 C7 . 1.485(3) ?
    C5 C6 . 1.380(3) ?
    C5 H5 . 0.9300 ?
    C6 H6 . 0.9300 ?
    C7 O1 . 1.211(2) ?
    C7 O2 . 1.315(2) ?
    C8 C13 . 1.386(3) ?
    C8 C9 . 1.386(3) ?
    C8 S1 . 1.762(2) ?
    C9 C10 . 1.382(3) ?
    C9 H9 . 0.9300 ?
    C10 C11 . 1.382(3) ?
    C10 H10 . 0.9300 ?
    C11 C12 . 1.387(3) ?
    C11 C14 . 1.512(3) ?
    C12 C13 . 1.375(3) ?
    C12 H12 . 0.9300 ?
    C13 H13 . 0.9300 ?
    C14 H14A . 0.9600 ?
    C14 H14B . 0.9600 ?
    C14 H14C . 0.9600 ?
    C15 O5 . 1.224(3) ?
    C15 N2 . 1.317(3) ?
    C15 H15 . 0.9300 ?
    C16 N2 . 1.442(3) ?
    C16 H16A . 0.9600 ?
    C16 H16B . 0.9600 ?
    C16 H16C . 0.9600 ?
    C17 N2 . 1.450(3) ?
    C17 H17A . 0.9600 ?
    C17 H17B . 0.9600 ?
    C17 H17C . 0.9600 ?
    N1 S1 . 1.6243(17) ?
    N1 H1 . 0.8600 ?
    O2 H2A . 0.8200 ?
    O3 S1 . 1.4266(16) ?
    O4 S1 . 1.4291(15) ?
loop_
    _geom_angle_atom_site_label_1
    _geom_angle_atom_site_label_2
    _geom_angle_atom_site_label_3
    _geom_angle_site_symmetry_1
    _geom_angle_site_symmetry_3
    _geom_angle
    _geom_angle_publ_flag
    C6 C1 C2 . . 119.62(17) ?
    C6 C1 N1 . . 118.66(16) ?
    C2 C1 N1 . . 121.62(17) ?
    C3 C2 C1 . . 120.08(18) ?
    C3 C2 H2 . . 120.0 ?
    C1 C2 H2 . . 120.0 ?
    C2 C3 C4 . . 120.81(18) ?
    C2 C3 H3 . . 119.6 ?
    C4 C3 H3 . . 119.6 ?
    C3 C4 C5 . . 118.68(17) ?
    C3 C4 C7 . . 119.61(17) ?
    C5 C4 C7 . . 121.68(18) ?
    C6 C5 C4 . . 120.87(18) ?
    C6 C5 H5 . . 119.6 ?
    C4 C5 H5 . . 119.6 ?
    C5 C6 C1 . . 119.87(17) ?
    C5 C6 H6 . . 120.1 ?
    C1 C6 H6 . . 120.1 ?
    O1 C7 O2 . . 123.18(18) ?
    O1 C7 C4 . . 123.84(19) ?
    O2 C7 C4 . . 112.97(16) ?
    C13 C8 C9 . . 119.9(2) ?
    C13 C8 S1 . . 119.26(16) ?
    C9 C8 S1 . . 120.86(17) ?
    C10 C9 C8 . . 119.7(2) ?
    C10 C9 H9 . . 120.2 ?
    C8 C9 H9 . . 120.2 ?
    C11 C10 C9 . . 121.2(2) ?
    C11 C10 H10 . . 119.4 ?
    C9 C10 H10 . . 119.4 ?
    C10 C11 C12 . . 118.0(2) ?
    C10 C11 C14 . . 121.7(2) ?
    C12 C11 C14 . . 120.3(2) ?
    C13 C12 C11 . . 121.7(2) ?
    C13 C12 H12 . . 119.1 ?
    C11 C12 H12 . . 119.1 ?
    C12 C13 C8 . . 119.4(2) ?
    C12 C13 H13 . . 120.3 ?
    C8 C13 H13 . . 120.3 ?
    C11 C14 H14A . . 109.5 ?
    C11 C14 H14B . . 109.5 ?
    H14A C14 H14B . . 109.5 ?
    C11 C14 H14C . . 109.5 ?
    H14A C14 H14C . . 109.5 ?
    H14B C14 H14C . . 109.5 ?
    O5 C15 N2 . . 124.8(2) ?
    O5 C15 H15 . . 117.6 ?
    N2 C15 H15 . . 117.6 ?
    N2 C16 H16A . . 109.5 ?
    N2 C16 H16B . . 109.5 ?
    H16A C16 H16B . . 109.5 ?
    N2 C16 H16C . . 109.5 ?
    H16A C16 H16C . . 109.5 ?
    H16B C16 H16C . . 109.5 ?
    N2 C17 H17A . . 109.5 ?
    N2 C17 H17B . . 109.5 ?
    H17A C17 H17B . . 109.5 ?
    N2 C17 H17C . . 109.5 ?
    H17A C17 H17C . . 109.5 ?
    H17B C17 H17C . . 109.5 ?
    C1 N1 S1 . . 124.87(13) ?
    C1 N1 H1 . . 117.6 ?
    S1 N1 H1 . . 117.6 ?
    C15 N2 C16 . . 120.48(18) ?
    C15 N2 C17 . . 122.1(2) ?
    C16 N2 C17 . . 117.4(2) ?
    C7 O2 H2A . . 109.5 ?
    O3 S1 O4 . . 119.31(10) ?
    O3 S1 N1 . . 109.82(9) ?
    O4 S1 N1 . . 104.71(9) ?
    O3 S1 C8 . . 107.75(10) ?
    O4 S1 C8 . . 108.51(9) ?
    N1 S1 C8 . . 106.00(9) ?
loop_
    _geom_torsion_atom_site_label_1
    _geom_torsion_atom_site_label_2
    _geom_torsion_atom_site_label_3
    _geom_torsion_atom_site_label_4
    _geom_torsion_site_symmetry_1
    _geom_torsion_site_symmetry_2
    _geom_torsion_site_symmetry_3
    _geom_torsion_site_symmetry_4
    _geom_torsion
    _geom_torsion_publ_flag
    C6 C1 C2 C3 . . . . 1.5(3) ?
    N1 C1 C2 C3 . . . . -174.66(19) ?
    C1 C2 C3 C4 . . . . 1.0(3) ?
    C2 C3 C4 C5 . . . . -2.2(3) ?
    C2 C3 C4 C7 . . . . 175.86(19) ?
    C3 C4 C5 C6 . . . . 0.9(3) ?
    C7 C4 C5 C6 . . . . -177.16(19) ?
    C4 C5 C6 C1 . . . . 1.7(3) ?
    C2 C1 C6 C5 . . . . -2.9(3) ?
    N1 C1 C6 C5 . . . . 173.46(18) ?
    C3 C4 C7 O1 . . . . 7.1(3) ?
    C5 C4 C7 O1 . . . . -174.9(2) ?
    C3 C4 C7 O2 . . . . -172.33(19) ?
    C5 C4 C7 O2 . . . . 5.7(3) ?
    C13 C8 C9 C10 . . . . -0.8(3) ?
    S1 C8 C9 C10 . . . . 177.71(17) ?
    C8 C9 C10 C11 . . . . 0.2(3) ?
    C9 C10 C11 C12 . . . . 0.6(4) ?
    C9 C10 C11 C14 . . . . -179.9(2) ?
    C10 C11 C12 C13 . . . . -0.8(4) ?
    C14 C11 C12 C13 . . . . 179.6(2) ?
    C11 C12 C13 C8 . . . . 0.3(4) ?
    C9 C8 C13 C12 . . . . 0.6(3) ?
    S1 C8 C13 C12 . . . . -177.99(18) ?
    C6 C1 N1 S1 . . . . 135.20(17) ?
    C2 C1 N1 S1 . . . . -48.6(2) ?
    O5 C15 N2 C16 . . . . -0.3(4) ?
    O5 C15 N2 C17 . . . . 178.1(2) ?
    C1 N1 S1 O3 . . . . 51.58(18) ?
    C1 N1 S1 O4 . . . . -179.18(15) ?
    C1 N1 S1 C8 . . . . -64.55(17) ?
    C13 C8 S1 O3 . . . . -170.90(16) ?
    C9 C8 S1 O3 . . . . 10.6(2) ?
    C13 C8 S1 O4 . . . . 58.62(19) ?
    C9 C8 S1 O4 . . . . -119.92(17) ?
    C13 C8 S1 N1 . . . . -53.38(19) ?
    C9 C8 S1 N1 . . . . 128.09(17) ?
loop_
    _geom_hbond_atom_site_label_D
    _geom_hbond_atom_site_label_H
    _geom_hbond_atom_site_label_A
    _geom_hbond_site_symmetry_A
    _geom_hbond_distance_DH
    _geom_hbond_distance_HA
    _geom_hbond_distance_DA
    _geom_hbond_angle_DHA
    N1 H1 O1 1_455 0.86 2.27 2.903(2) 131
    O2 H2A O5 3_756 0.82 1.79 2.598(2) 168
    C16 H16C Cg1 1 0.96 2.98 3.576(3) 121
