# Supplementary material for: 4-(4-Methylbenzenesulfonamido)benzoic acid N,N-dimethyl­formamide mono­solvate
Source: Acta Crystallogr Sect E Struct Rep Online. 2011 Apr 7;67(Pt 5):o1062. doi: 10.1107/S1600536811011949 (PMC3089350; doi:10.1107/S1600536811011949)
Supplement: Supplementary file 2 [file e-67-o1062-Isup2.hkl]

# 
# h,k,l, Fc-squared, Fo-squared, sigma(Fo-squared) and status flag 
# 
data_I
_shelx_title ' B in P2(1)/n' 
_shelx_refln_list_code          4 
_shelx_F_calc_maximum      171.55 
_exptl_crystal_F_000       768.00 
_reflns_d_resolution_high  0.8256 
 
loop_ 
 _symmetry_equiv_pos_as_xyz 
 'x, y, z' 
 '-x+1/2, y+1/2, -z+1/2' 
 '-x, -y, -z' 
 'x-1/2, -y-1/2, z-1/2' 
 
_cell_length_a     8.0953 
_cell_length_b    25.1506 
_cell_length_c     8.8840 
_cell_angle_alpha  90.000 
_cell_angle_beta   98.010 
_cell_angle_gamma  90.000 
 
_shelx_F_squared_multiplier     1.000 
 
loop_ 
 _refln_index_h 
 _refln_index_k 
 _refln_index_l 
 _refln_F_squared_calc 
 _refln_F_squared_meas 
 _refln_F_squared_sigma 
 _refln_observed_status 
   2   0   0     3418.36     3406.14     32.23 o 
   4   0   0     2297.05     2116.51     22.81 o 
   6   0   0      820.06      773.62     14.97 o 
   8   0   0      460.94      420.27     21.50 o 
   1   1   0      632.70      683.50     13.47 o 
   2   1   0    14651.68    13884.52     97.55 o 
   3   1   0     1860.52     1760.86     13.21 o 
   4   1   0      915.76      996.41      9.80 o 
   5   1   0        6.03        2.90      1.80 o 
   6   1   0      363.93      369.22      9.11 o 
   7   1   0       10.16       10.47      3.02 o 
   8   1   0        2.58        1.61      4.86 o 
   9   1   0        1.30        1.11      4.84 o 
   1   2   0     3028.10     3014.68     46.17 o 
   2   2   0     4926.66     5183.43     37.07 o 
   3   2   0       50.48       65.48      1.91 o 
   4   2   0     1134.99     1253.89     11.65 o 
   5   2   0      621.80      657.17      7.91 o 
   6   2   0     1326.73     1327.17     13.59 o 
   7   2   0       81.41       77.86      4.03 o 
   8   2   0        2.97        8.43      5.23 o 
   9   2   0        3.54        9.25      6.46 o 
   1   3   0     2811.90     2804.80     25.77 o 
   2   3   0      360.31      305.75      3.71 o 
   3   3   0     1517.69     1635.98     13.66 o 
   4   3   0      647.92      765.79      8.16 o 
   5   3   0      343.57      329.86      5.30 o 
   6   3   0      194.89      219.23      5.76 o 
   7   3   0        6.72        6.46      2.21 o 
   8   3   0       28.73       29.46      9.28 o 
   9   3   0       21.57       21.97      6.24 o 
   0   4   0     1527.09     1594.99     26.00 o 
   1   4   0     2175.93     2240.86     21.03 o 
   2   4   0     2595.57     2591.87     25.79 o 
   3   4   0       56.59       52.88      1.89 o 
   4   4   0     1486.39     1519.02     13.61 o 
   5   4   0      124.43      115.58      3.20 o 
   6   4   0      104.36       94.39      3.38 o 
   7   4   0      129.24      127.68      7.36 o 
   8   4   0      251.33      276.91     25.29 o 
   9   4   0       11.14        3.65      9.61 o 
   1   5   0        1.14        0.26      0.90 o 
   2   5   0     5438.93     5230.57     41.77 o 
   3   5   0      491.05      503.46      5.81 o 
   4   5   0      530.17      534.48      6.54 o 
   5   5   0       70.26       63.88      2.57 o 
   6   5   0     1175.37     1191.29     12.69 o 
   7   5   0       60.77       58.85      3.72 o 
   8   5   0        9.08       10.48      5.43 o 
   9   5   0       36.95       48.70      7.40 o 
   0   6   0     2418.80     2393.16     38.56 o 
   1   6   0     1701.85     1751.48     17.27 o 
   2   6   0     4898.73     4803.94     38.71 o 
   3   6   0       34.48       49.16      2.12 o 
   4   6   0      652.63      656.06      7.56 o 
   5   6   0       65.33       61.38      2.54 o 
   6   6   0       14.56       16.61      1.93 o 
   7   6   0       13.42       11.30      3.56 o 
   8   6   0        0.17       -1.81      4.86 o 
   9   6   0        0.92        4.23      5.51 o 
   1   7   0      789.98      822.47      9.38 o 
   2   7   0     1984.49     1963.38     17.39 o 
   3   7   0       75.78       82.82      2.72 o 
   4   7   0       56.54       58.52      2.31 o 
   5   7   0       37.52       36.23      2.13 o 
   6   7   0       13.69       18.04      2.02 o 
   7   7   0      249.52      263.42      6.85 o 
   8   7   0        7.73       11.64      5.16 o 
   9   7   0        0.07       -3.03      5.82 o 
   0   8   0     9982.28     9489.45    143.03 o 
   1   8   0     3350.94     3262.08     30.73 o 
   2   8   0      282.73      293.96      4.48 o 
   3   8   0      132.45      141.53      3.48 o 
   4   8   0      153.84      144.42      3.41 o 
   5   8   0      584.82      589.79      9.79 o 
   6   8   0       32.77       35.87      2.94 o 
   7   8   0      349.88      338.48      7.71 o 
   8   8   0       26.24       50.07      6.89 o 
   9   8   0       24.07       32.54      8.71 o 
   1   9   0      319.38      280.71      5.80 o 
   2   9   0     4871.42     4674.14     39.22 o 
   3   9   0       30.41       37.24      2.03 o 
   4   9   0      674.00      729.54      9.31 o 
   5   9   0       14.65       12.43      1.75 o 
   6   9   0      665.27      645.63     10.75 o 
   7   9   0       93.39      113.46      4.96 o 
   8   9   0       30.14       29.86      6.06 o 
   9   9   0        7.86       13.36      8.44 o 
   0  10   0     4313.68     4218.34     67.61 o 
   1  10   0        1.78       11.20      1.91 o 
   2  10   0     1092.96     1102.65     11.10 o 
   3  10   0        8.29       29.46      1.98 o 
   4  10   0      366.52      412.64      9.03 o 
   5  10   0      555.73      525.73      7.34 o 
   6  10   0       15.58       22.18      2.72 o 
   7  10   0      715.84      688.03     13.44 o 
   8  10   0       50.56       62.95      7.33 o 
   9  10   0       28.26       29.64      6.56 o 
   1  11   0       32.36       53.31      2.30 o 
   2  11   0      303.12      360.59      5.22 o 
   3  11   0      328.04      415.05      7.25 o 
   4  11   0       48.33       45.26      2.59 o 
   5  11   0        3.08       -0.26      1.44 o 
   6  11   0      141.00      150.80      5.22 o 
   7  11   0        0.04        1.82      2.83 o 
   8  11   0       25.44       24.53      5.91 o 
   9  11   0        0.47        5.21      7.34 o 
   0  12   0      291.42      384.08     11.43 o 
   1  12   0     1627.14     1860.37     35.56 o 
   2  12   0      186.75      199.19      3.78 o 
   3  12   0      248.22      295.06      5.26 o 
   4  12   0      966.36      989.84     11.78 o 
   5  12   0       36.47       34.94      2.37 o 
   6  12   0        1.70        0.38      2.07 o 
   7  12   0       24.64       26.01      3.79 o 
   8  12   0       60.58       65.06     10.63 o 
   1  13   0       39.34       41.69      2.25 o 
   2  13   0     1319.09     1266.25     14.48 o 
   3  13   0      664.73      687.26      8.73 o 
   4  13   0        1.95        1.20      1.61 o 
   5  13   0       12.37        9.50      2.17 o 
   6  13   0      269.97      276.92      7.70 o 
   7  13   0        3.73        8.77      3.81 o 
   8  13   0       21.61       22.43      4.85 o 
   0  14   0     2621.62     2628.32     46.91 o 
   1  14   0       42.90       35.19      3.17 o 
   2  14   0      283.71      293.34     11.16 o 
   3  14   0      282.90      305.43      6.63 o 
   4  14   0        3.60        1.24      2.66 o 
   5  14   0      153.05      158.41      5.84 o 
   6  14   0       74.20       73.40     11.38 o 
   7  14   0        5.76        6.21      3.62 o 
   8  14   0       17.12       18.67      4.60 o 
   1  15   0        2.64        0.76      2.08 o 
   2  15   0       73.36       68.20      3.26 o 
   3  15   0       35.52       35.60      2.74 o 
   4  15   0       23.78       25.60      2.72 o 
   5  15   0       80.06       79.34      4.23 o 
   6  15   0      113.84       98.73      5.13 o 
   7  15   0        2.24        7.95      4.10 o 
   8  15   0       15.24       17.37      4.57 o 
   0  16   0      435.54      474.76     14.63 o 
   1  16   0        1.97        7.06      2.41 o 
   2  16   0      418.85      422.86      9.80 o 
   3  16   0       78.62       74.86      3.90 o 
   4  16   0      111.59      107.61      5.00 o 
   5  16   0       27.49       23.63      2.88 o 
   6  16   0      165.92      161.75      6.43 o 
   7  16   0      175.41      171.47      8.80 o 
   8  16   0        2.52        2.16      3.66 o 
   1  17   0        0.06       -1.36      1.91 o 
   2  17   0      227.85      223.51      7.35 o 
   3  17   0       42.41       41.83      3.82 o 
   4  17   0      142.08      149.66      5.37 o 
   5  17   0        3.63        1.40      2.22 o 
   6  17   0      162.65      154.30      6.30 o 
   7  17   0        5.14        1.60      3.38 o 
   8  17   0        2.15        7.68      8.60 o 
   0  18   0      395.84      345.38     13.03 o 
   1  18   0       31.44       35.04      3.69 o 
   2  18   0       43.25       52.18      5.85 o 
   3  18   0        4.77        1.16      2.55 o 
   4  18   0      163.19      153.54      6.59 o 
   5  18   0      255.08      252.89      8.76 o 
   6  18   0        0.32        1.88      3.27 o 
   7  18   0       56.78       68.10      6.42 o 
   1  19   0      195.61      177.36      6.86 o 
   2  19   0        0.01       -0.76      5.29 o 
   3  19   0      130.36      109.11      5.95 o 
   4  19   0      140.18      134.21      6.43 o 
   5  19   0       58.21       60.30      4.87 o 
   6  19   0       14.46       -1.48      3.94 o 
   7  19   0       41.07       33.02      6.90 o 
   0  20   0      186.40      174.90     10.22 o 
   1  20   0       21.65       19.03      3.35 o 
   2  20   0        9.37       14.65      3.22 o 
   3  20   0      115.18      111.30      6.08 o 
   4  20   0       80.56       86.79     14.14 o 
   5  20   0       93.04       94.46      5.86 o 
   6  20   0       73.43       59.79      7.73 o 
   7  20   0       11.22       20.46      6.01 o 
   1  21   0       52.12       65.77     11.73 o 
   2  21   0      260.94      233.36      8.52 o 
   3  21   0      152.96      159.05     12.16 o 
   4  21   0      154.36      145.82      8.47 o 
   5  21   0        8.40        1.63      4.21 o 
   6  21   0       47.94       41.49      7.31 o 
   7  21   0       39.55       33.17      7.11 o 
   0  22   0      240.52      246.74     12.29 o 
   1  22   0      123.83      107.31      6.08 o 
   2  22   0        8.38       10.70      3.25 o 
   3  22   0        0.88        6.99      3.22 o 
   4  22   0      168.51      161.27      7.62 o 
   5  22   0        1.62        5.09      4.62 o 
   6  22   0       37.05       37.85      7.40 o 
   1  23   0      302.27      280.30      9.53 o 
   2  23   0       22.23       29.85      4.24 o 
   3  23   0      366.93      347.95     10.78 o 
   4  23   0        1.51        0.39      3.06 o 
   5  23   0       23.26       38.26      7.05 o 
   6  23   0        5.27       11.79      5.74 o 
   0  24   0        8.00       -2.93      4.12 o 
   1  24   0        2.93       -0.68      2.81 o 
   2  24   0        9.42        8.74      5.72 o 
   3  24   0        0.03        0.65      2.81 o 
   4  24   0        2.68        1.97      3.27 o 
   5  24   0       89.07      100.54     10.13 o 
   1  25   0       15.14        6.85      3.26 o 
   2  25   0       11.16       16.49      3.87 o 
   3  25   0       78.98       76.34     11.83 o 
   4  25   0        0.01       -0.30      3.15 o 
   5  25   0        0.26       -5.00      4.44 o 
   0  26   0      124.89      114.72      9.83 o 
   1  26   0       36.51       40.91      5.08 o 
   2  26   0        8.43       10.59      3.70 o 
   3  26   0       13.83       15.05      4.08 o 
   4  26   0       69.06       79.84      7.79 o 
   5  26   0        1.03        5.72      5.27 o 
   1  27   0        7.15        3.32      5.98 o 
   2  27   0        0.22       -1.68      3.35 o 
   3  27   0      115.46      108.89     17.09 o 
   4  27   0        0.36        1.05      6.65 o 
   0  28   0        5.64        0.44      4.26 o 
   1  28   0        1.81        5.90      4.43 o 
   2  28   0        7.05        5.21      3.56 o 
   3  28   0       80.59       88.90      6.98 o 
   1  29   0        6.49        7.55      5.43 o 
   2  29   0        0.47       -4.17      3.17 o 
   0  30   0       38.62       45.31      8.26 o 
   1  30   0        9.12        9.83      6.14 o 
  -9   0   1        5.36        0.30      7.14 o 
  -7   0   1      549.33      559.23     28.19 o 
  -5   0   1       72.13       67.64      4.42 o 
  -3   0   1       24.25       31.89      1.78 o 
  -1   0   1     4330.19     4174.98     68.41 o 
   1   0   1      294.41      320.70     12.07 o 
   3   0   1      349.86      346.96      5.52 o 
   5   0   1       89.18       72.30      3.39 o 
   7   0   1      602.35      604.38     23.42 o 
   9   0   1        0.48        6.84      6.90 o 
  -9   1   1      189.26      220.50     12.23 o 
  -8   1   1       26.22       32.46      6.67 o 
  -7   1   1      276.02      267.32      8.33 o 
  -6   1   1      265.71      279.65      8.88 o 
  -5   1   1      279.10      322.67      5.31 o 
  -4   1   1      101.74      121.11      2.91 o 
  -3   1   1        9.12        9.72      1.00 o 
  -2   1   1      111.82       92.96      2.76 o 
  -1   1   1      524.37      484.62      4.88 o 
   0   1   1     1275.19     1241.18     21.77 o 
   1   1   1     4458.25     4380.32     35.97 o 
   2   1   1        9.87        2.24      1.04 o 
   3   1   1      329.77      286.11      3.47 o 
   4   1   1      274.65      292.14      3.99 o 
   5   1   1     1013.22     1035.27      9.72 o 
   6   1   1        3.93        4.89      2.55 o 
   7   1   1       88.23       90.18      7.80 o 
   8   1   1       76.24       87.13      7.70 o 
   9   1   1       49.15       57.29     18.20 o 
  -9   2   1       41.41       61.68      8.04 o 
  -8   2   1       15.24       18.80      3.83 o 
  -7   2   1     1452.07     1451.70     18.25 o 
  -6   2   1      449.46      454.21      8.26 o 
  -5   2   1        0.73        0.66      1.16 o 
  -4   2   1      151.40      134.37      3.07 o 
  -3   2   1       60.35       62.93      2.29 o 
  -2   2   1      416.75      351.36      4.64 o 
  -1   2   1     9313.60     8947.49    104.60 o 
   0   2   1     1482.27     1414.23     17.10 o 
   1   2   1     1829.91     1814.26     15.42 o 
   2   2   1      354.50      308.50      4.26 o 
   3   2   1      579.74      630.45      6.36 o 
   4   2   1     3863.91     4094.28     31.02 o 
   5   2   1      219.23      204.03      3.98 o 
   6   2   1      185.00      177.98      6.49 o 
   7   2   1        0.02        3.07      2.71 o 
   8   2   1       14.06       10.50      4.90 o 
   9   2   1       63.42       79.74      8.54 o 
  -9   3   1        0.28        7.82      6.66 o 
  -8   3   1       58.22       62.24      5.13 o 
  -7   3   1        0.03       -1.01      2.23 o 
  -6   3   1       75.33       82.49      4.49 o 
  -5   3   1      587.20      577.56      7.45 o 
  -4   3   1      106.26      128.84      3.17 o 
  -3   3   1      645.58      736.88      7.43 o 
  -2   3   1     1963.73     1846.50     16.25 o 
  -1   3   1    18491.14    17247.47    197.69 o 
   0   3   1      528.65      566.73      6.22 o 
   1   3   1     8611.98     8266.56     83.95 o 
   2   3   1     7841.80     7735.21     55.09 o 
   3   3   1      607.54      665.36      6.74 o 
   4   3   1        3.80        7.24      1.16 o 
   5   3   1      298.68      311.38      4.97 o 
   6   3   1      199.04      209.23      5.48 o 
   7   3   1      295.38      300.76      8.92 o 
   8   3   1        0.88        4.78      4.38 o 
   9   3   1       16.49       30.59      6.26 o 
  -9   4   1       14.90       14.41      6.03 o 
  -8   4   1       82.10       96.43      5.97 o 
  -7   4   1     1576.98     1550.90     18.44 o 
  -6   4   1      122.69      120.23      3.72 o 
  -5   4   1       60.63       64.36      2.58 o 
  -4   4   1       34.10       37.82      3.36 o 
  -3   4   1      115.92      129.85      2.74 o 
  -2   4   1      235.87      228.54      4.09 o 
  -1   4   1    14135.40    13577.31    104.86 o 
   0   4   1        2.10       -0.77      0.51 o 
   1   4   1     1807.68     1864.19     17.08 o 
   2   4   1     2963.01     2910.40     24.56 o 
   3   4   1    11144.92    11093.90     92.52 o 
   4   4   1       73.83       44.60      1.88 o 
   5   4   1       22.68       26.33      2.75 o 
   6   4   1       70.57       76.23      3.60 o 
   7   4   1      103.68       98.07      8.35 o 
   8   4   1       60.70       60.93      6.84 o 
   9   4   1       43.42       45.21      7.05 o 
  -9   5   1       99.83      123.12     14.79 o 
  -8   5   1        1.52       -1.08      2.91 o 
  -7   5   1      541.82      542.89     13.83 o 
  -6   5   1       73.97       76.70      3.16 o 
  -5   5   1      616.16      596.58      7.68 o 
  -4   5   1       61.37       50.97      2.13 o 
  -3   5   1     1336.58     1295.36     13.04 o 
  -2   5   1     2120.66     2111.85     18.45 o 
  -1   5   1      462.07      473.18      6.02 o 
   0   5   1     1563.99     1477.20     14.53 o 
   1   5   1    26922.54    24835.69    275.80 o 
   2   5   1      607.46      633.13      6.72 o 
   3   5   1     3055.66     3235.60     24.63 o 
   4   5   1       77.00       70.12      2.30 o 
   5   5   1      985.36      985.89     10.35 o 
   6   5   1       77.10       87.02      3.83 o 
   7   5   1       20.73       23.41      4.87 o 
   8   5   1        1.70        2.19      4.56 o 
   9   5   1       41.13       42.34      6.67 o 
  -9   6   1        3.77        6.88      6.21 o 
  -8   6   1       13.70       14.46      3.93 o 
  -7   6   1        0.09        0.74      2.21 o 
  -6   6   1      339.04      370.88      6.40 o 
  -5   6   1      162.00      153.63      3.84 o 
  -4   6   1       20.18       24.06      1.63 o 
  -3   6   1       35.89       47.91      2.14 o 
  -2   6   1      241.09      215.83      3.73 o 
  -1   6   1      187.39      193.62      3.06 o 
   0   6   1    10861.42    11217.09    126.04 o 
   1   6   1    14431.33    14501.39    113.03 o 
   2   6   1     1906.61     1800.76     15.83 o 
   3   6   1     1274.35     1203.44     10.77 o 
   4   6   1      638.58      656.65      9.33 o 
   5   6   1      396.13      406.97      6.61 o 
   6   6   1      542.53      523.04      8.86 o 
   7   6   1      473.62      417.91     10.49 o 
   8   6   1       11.69       13.17      7.33 o 
   9   6   1       91.48       91.20      8.63 o 
  -9   7   1       61.04       78.51     10.94 o 
  -8   7   1       22.53       21.08      4.05 o 
  -7   7   1      408.40      429.07     11.18 o 
  -6   7   1      213.92      188.26      4.65 o 
  -5   7   1      422.70      431.37      6.51 o 
  -4   7   1        9.21        6.40      1.54 o 
  -3   7   1     3562.77     3662.64     31.29 o 
  -2   7   1      195.24      203.37      3.74 o 
  -1   7   1      247.47      241.49      3.53 o 
   0   7   1       25.60       31.20      1.60 o 
   1   7   1      930.59      883.00      8.48 o 
   2   7   1       31.11       36.18      1.61 o 
   3   7   1       25.26       18.33      1.51 o 
   4   7   1      826.64      747.30      9.68 o 
   5   7   1      812.04      770.08      8.90 o 
   6   7   1       23.42       20.55      2.56 o 
   7   7   1        6.15       10.94      3.33 o 
   8   7   1       57.93       61.01      6.81 o 
   9   7   1        5.38        8.18      5.25 o 
  -9   8   1        6.35        9.78      6.02 o 
  -8   8   1        5.12       11.89      4.35 o 
  -7   8   1       67.59       71.74      4.01 o 
  -6   8   1        0.33       -0.32      1.50 o 
  -5   8   1      465.07      469.75      6.90 o 
  -4   8   1      590.98      614.67      8.60 o 
  -3   8   1      673.19      690.73      8.55 o 
  -2   8   1     2557.31     2703.92     23.32 o 
  -1   8   1     6780.03     6519.54     51.44 o 
   0   8   1      953.89      968.91     10.72 o 
   1   8   1    10843.83    10982.44     97.16 o 
   2   8   1       52.15       63.40      2.11 o 
   3   8   1        7.60       32.55      1.81 o 
   4   8   1      748.80      787.24      8.55 o 
   5   8   1      579.52      594.47      7.60 o 
   6   8   1        3.47        4.40      2.59 o 
   7   8   1     1253.74     1208.41     24.87 o 
   8   8   1        1.81       -0.74      4.28 o 
   9   8   1       21.93       32.99      6.45 o 
  -9   9   1       17.16       23.23      6.79 o 
  -8   9   1        6.46        4.78      5.48 o 
  -7   9   1      298.43      288.03      7.07 o 
  -6   9   1        6.70        7.61      1.82 o 
  -5   9   1      188.77      191.12      4.42 o 
  -4   9   1       87.43       75.83      3.93 o 
  -3   9   1      254.81      286.08      5.63 o 
  -2   9   1       97.27      122.28      4.25 o 
  -1   9   1      180.51      236.38      3.68 o 
   0   9   1      417.61      447.07      6.21 o 
   1   9   1       43.86       67.62      2.51 o 
   2   9   1     1894.76     1891.19     16.95 o 
   3   9   1     2524.51     2456.46     21.83 o 
   4   9   1       37.32       33.00      2.32 o 
   5   9   1      365.89      342.96      6.71 o 
   6   9   1      262.22      259.74      6.38 o 
   7   9   1      220.57      228.11      7.99 o 
   8   9   1       14.91       12.45      7.28 o 
   9   9   1       58.55       68.64     10.29 o 
  -9  10   1      119.15      158.60     11.17 o 
  -8  10   1       31.76       32.39      4.42 o 
  -7  10   1      142.94      153.41      6.89 o 
  -6  10   1       77.85       81.26      3.41 o 
  -5  10   1       31.98       34.70      2.33 o 
  -4  10   1       23.28       18.77      2.10 o 
  -3  10   1      228.63      254.00      5.59 o 
  -2  10   1        5.52       13.19      1.46 o 
  -1  10   1      616.89      618.73      6.89 o 
   0  10   1       92.90       95.11      2.68 o 
   1  10   1      432.99      443.77      6.61 o 
   2  10   1      324.41      361.83      6.06 o 
   3  10   1     1052.44      994.57     10.70 o 
   4  10   1      600.04      590.38      7.27 o 
   5  10   1      176.87      157.89      4.69 o 
   6  10   1      693.82      631.85     10.19 o 
   7  10   1       60.53       63.28      8.10 o 
   8  10   1        9.08       -0.56      4.34 o 
   9  10   1       14.50       21.19      9.96 o 
  -9  11   1        6.59        7.66      6.05 o 
  -8  11   1      155.02      149.93      7.24 o 
  -7  11   1       65.16       59.16      6.00 o 
  -6  11   1       49.80       52.50      3.60 o 
  -5  11   1        3.42        3.68      2.25 o 
  -4  11   1      276.74      275.67      5.70 o 
  -3  11   1      567.75      653.79      8.55 o 
  -2  11   1      270.78      246.22      4.37 o 
  -1  11   1      134.93      142.57      2.91 o 
   0  11   1     3490.03     3450.91     33.01 o 
   1  11   1      479.93      563.76      7.93 o 
   2  11   1       84.84      101.35      2.65 o 
   3  11   1      158.76      186.98      4.07 o 
   4  11   1      734.94      688.58      8.91 o 
   5  11   1       18.44       13.67      2.18 o 
   6  11   1       71.22       60.58      3.53 o 
   7  11   1       51.01       61.09      4.78 o 
   8  11   1      193.69      198.70     15.87 o 
  -9  12   1      159.05      179.46     16.58 o 
  -8  12   1        2.69       -0.29      6.14 o 
  -7  12   1      108.35      124.78      6.38 o 
  -6  12   1        1.46        1.06      1.65 o 
  -5  12   1       37.39       37.06      2.92 o 
  -4  12   1        4.86        3.40      1.73 o 
  -3  12   1       71.14       65.55      2.84 o 
  -2  12   1     1112.43     1151.38     13.69 o 
  -1  12   1     1316.61     1221.03     11.80 o 
   0  12   1        0.44        1.73      1.66 o 
   1  12   1     1668.02     1672.67     20.54 o 
   2  12   1      132.83      114.11      4.81 o 
   3  12   1      128.71      113.59      3.32 o 
   4  12   1      122.02      125.13      3.79 o 
   5  12   1      563.63      530.39      8.71 o 
   6  12   1      148.62      138.84      5.21 o 
   7  12   1       42.98       50.39      5.49 o 
   8  12   1       21.12       19.52      8.11 o 
  -8  13   1        1.87        4.06      3.96 o 
  -7  13   1       19.46       20.66      4.48 o 
  -6  13   1        5.43        5.36      1.90 o 
  -5  13   1      344.47      343.32      8.62 o 
  -4  13   1      161.72      150.16      4.56 o 
  -3  13   1      355.23      346.74      6.42 o 
  -2  13   1       39.72       27.81      2.03 o 
  -1  13   1      612.43      616.77      7.90 o 
   0  13   1      447.44      544.73      7.77 o 
   1  13   1      523.47      497.93     10.96 o 
   2  13   1     1220.99     1216.38     12.17 o 
   3  13   1        0.03       -0.02      1.30 o 
   4  13   1      211.80      185.00      4.64 o 
   5  13   1      302.67      308.93      7.81 o 
   6  13   1       56.14       62.58      5.28 o 
   7  13   1      111.44      100.00      7.23 o 
   8  13   1       11.27       13.68      7.52 o 
  -8  14   1       18.21       15.60      9.12 o 
  -7  14   1        2.03        2.61      4.66 o 
  -6  14   1       22.54       27.07      2.73 o 
  -5  14   1       45.84       54.20      3.68 o 
  -4  14   1        3.17        3.81      1.98 o 
  -3  14   1      619.77      641.54      8.77 o 
  -2  14   1       49.13       42.09      2.24 o 
  -1  14   1      360.23      379.42      9.46 o 
   0  14   1     1229.56     1354.84     15.38 o 
   1  14   1     1180.10     1160.14     20.96 o 
   2  14   1      170.48      175.09      4.68 o 
   3  14   1      450.66      459.23      8.15 o 
   4  14   1        3.71        5.66      1.95 o 
   5  14   1        3.30        2.07      2.16 o 
   6  14   1      146.97      153.38      6.06 o 
   7  14   1       11.35       13.06      4.15 o 
   8  14   1       13.90       29.91      8.97 o 
  -8  15   1        9.81       16.58      4.91 o 
  -7  15   1        0.08        2.12      3.62 o 
  -6  15   1       40.12       40.62      3.70 o 
  -5  15   1        2.33        0.32      2.18 o 
  -4  15   1       87.41       83.90      4.22 o 
  -3  15   1       75.96       70.32      4.72 o 
  -2  15   1       80.19       96.00      3.83 o 
  -1  15   1      723.57      769.54     13.67 o 
   0  15   1     2569.34     2655.09     33.83 o 
   1  15   1     1084.23     1082.85     13.49 o 
   2  15   1       59.22       63.67      3.59 o 
   3  15   1       66.88       66.49      3.38 o 
   4  15   1      672.45      663.26     10.79 o 
   5  15   1       14.01       13.50      3.48 o 
   6  15   1       73.64       78.85      4.72 o 
   7  15   1       11.17       10.11      2.95 o 
   8  15   1       66.04       65.92     10.87 o 
  -8  16   1        1.35        1.26      5.18 o 
  -7  16   1        6.57        0.62      3.73 o 
  -6  16   1       75.44       72.18      4.57 o 
  -5  16   1       68.46       75.80      4.31 o 
  -4  16   1      288.85      273.65      7.03 o 
  -3  16   1      311.47      309.09      7.09 o 
  -2  16   1      153.24      146.08      5.84 o 
  -1  16   1      489.56      429.46      9.89 o 
   0  16   1      136.78      155.14      6.00 o 
   1  16   1      449.21      450.24     10.08 o 
   2  16   1      837.54      826.84     11.73 o 
   3  16   1       24.73       29.15      3.29 o 
   4  16   1      117.67      107.57      4.48 o 
   5  16   1        6.47        3.25      3.04 o 
   6  16   1       83.28       88.96      7.00 o 
   7  16   1        0.03        4.14      2.62 o 
   8  16   1        0.05       -2.13      6.84 o 
  -8  17   1        8.89       16.95      4.94 o 
  -7  17   1        0.05       -4.64      3.17 o 
  -6  17   1        7.36       14.40      3.04 o 
  -5  17   1      665.18      652.75     11.84 o 
  -4  17   1       85.99       84.59      4.45 o 
  -3  17   1      259.43      287.40      8.57 o 
  -2  17   1        6.63        7.10      2.52 o 
  -1  17   1       94.37       91.11      5.02 o 
   0  17   1      229.71      202.55      6.97 o 
   1  17   1      280.95      289.21      8.23 o 
   2  17   1       17.17       15.66      2.89 o 
   3  17   1      182.36      209.02      5.87 o 
   4  17   1      160.42      170.29      6.58 o 
   5  17   1      524.81      517.68     13.05 o 
   6  17   1        6.77        7.21      2.71 o 
   7  17   1       16.71       13.30      3.35 o 
  -7  18   1       19.62       17.50      4.61 o 
  -6  18   1      265.08      267.84      7.95 o 
  -5  18   1        0.11        1.79      2.55 o 
  -4  18   1      147.66      161.20      6.93 o 
  -3  18   1       54.21       61.05      4.65 o 
  -2  18   1      136.96      138.69      6.34 o 
  -1  18   1      285.02      298.02      9.08 o 
   0  18   1      814.14      860.39     15.79 o 
   1  18   1       66.64       83.52      4.90 o 
   2  18   1        6.73        9.50      2.85 o 
   3  18   1      451.81      491.86     11.37 o 
   4  18   1        0.59        1.38      2.01 o 
   5  18   1        0.16        0.30      2.91 o 
   6  18   1        0.23       -2.90      2.27 o 
   7  18   1       23.12       21.54      3.80 o 
  -7  19   1       17.38       16.41      5.98 o 
  -6  19   1       10.01       13.06      3.55 o 
  -5  19   1       32.90       34.26      4.18 o 
  -4  19   1      187.41      180.03      7.42 o 
  -3  19   1        0.01        1.81      2.73 o 
  -2  19   1       93.42       87.15      5.24 o 
  -1  19   1       16.13        7.80      4.22 o 
   0  19   1      165.22      163.21      6.79 o 
   1  19   1        1.04        0.26      2.90 o 
   2  19   1       51.33       60.57      4.57 o 
   3  19   1       55.88       47.70     10.29 o 
   4  19   1       84.90       77.04      5.16 o 
   5  19   1        5.74        8.17      4.50 o 
   6  19   1        1.23        0.80      2.65 o 
   7  19   1        0.58        2.38      2.79 o 
  -7  20   1       33.04       33.43      7.28 o 
  -6  20   1       16.81       19.04      5.60 o 
  -5  20   1      116.28      127.49     11.43 o 
  -4  20   1        0.34       -0.55      2.46 o 
  -3  20   1       68.06       74.05     10.90 o 
  -2  20   1      223.82      213.34     12.04 o 
  -1  20   1      407.79      381.55     10.38 o 
   0  20   1      456.24      463.70     11.53 o 
   1  20   1        1.36       -4.09      3.57 o 
   2  20   1       25.27       23.66      3.60 o 
   3  20   1      322.75      328.02     19.99 o 
   4  20   1        2.63        2.43      2.71 o 
   5  20   1        0.38        1.24      4.41 o 
   6  20   1      186.93      187.30     10.76 o 
   7  20   1        0.10       -0.88      3.03 o 
  -7  21   1       55.66       69.53      8.85 o 
  -6  21   1        1.91        0.50      4.32 o 
  -5  21   1      204.70      199.47      8.25 o 
  -4  21   1       13.96       15.98      3.54 o 
  -3  21   1      412.30      355.78     10.51 o 
  -2  21   1        0.39        1.11      3.14 o 
  -1  21   1       22.70       15.59      3.42 o 
   0  21   1      261.78      267.58      8.93 o 
   1  21   1       61.25       52.99      7.46 o 
   2  21   1       13.96       15.19      3.39 o 
   3  21   1        4.13       -0.12      2.69 o 
   4  21   1      168.83      158.76     10.51 o 
   5  21   1       68.41       63.76      8.17 o 
   6  21   1        3.47        6.78      3.49 o 
  -6  22   1        3.09        9.89      5.57 o 
  -5  22   1       32.86       28.30      4.42 o 
  -4  22   1       35.99       35.60      4.51 o 
  -3  22   1        0.37        0.94      3.00 o 
  -2  22   1      252.59      225.97      8.49 o 
  -1  22   1       23.68       29.98      4.12 o 
   0  22   1       49.62       52.66      4.73 o 
   1  22   1       92.35       95.57     11.56 o 
   2  22   1        0.07       -0.14      2.61 o 
   3  22   1       48.20       50.75     10.32 o 
   4  22   1       21.68       31.33      6.57 o 
   5  22   1       25.40       26.50      6.25 o 
   6  22   1       51.99       50.22      8.14 o 
  -6  23   1        8.47       11.02      5.63 o 
  -5  23   1        0.17        8.06      3.66 o 
  -4  23   1        0.85        0.54      3.69 o 
  -3  23   1        3.13       -0.90      3.02 o 
  -2  23   1        3.20        5.66      3.13 o 
  -1  23   1        0.00       -2.61      2.66 o 
   0  23   1       32.15       33.94      4.32 o 
   1  23   1        0.66        1.22      2.60 o 
   2  23   1       53.08       60.57     11.03 o 
   3  23   1       67.70       71.09      5.49 o 
   4  23   1       82.65       70.27      8.29 o 
   5  23   1        0.36       -1.10      4.71 o 
   6  23   1        9.70        1.95      5.00 o 
  -6  24   1      108.57      100.09     10.51 o 
  -5  24   1        3.17        4.57      3.42 o 
  -4  24   1       14.24       15.72      4.59 o 
  -3  24   1      104.33       95.84      9.68 o 
  -2  24   1      155.34      135.81      7.14 o 
  -1  24   1       67.50       39.01      5.76 o 
   0  24   1        5.04        4.85      2.92 o 
   1  24   1       47.42       49.73      4.92 o 
   2  24   1      103.07      101.69      6.41 o 
   3  24   1        4.35        3.45      3.12 o 
   4  24   1        4.53        4.09      5.06 o 
   5  24   1        9.16       16.23      6.25 o 
  -5  25   1       75.05       72.11      7.23 o 
  -4  25   1      323.12      331.84     21.71 o 
  -3  25   1       79.44       93.95      6.72 o 
  -2  25   1        0.02       -0.46      3.05 o 
  -1  25   1       57.63       56.42      5.35 o 
   0  25   1       64.12       71.71      5.61 o 
   1  25   1       91.26       90.88     13.71 o 
   2  25   1       12.20        7.54      3.56 o 
   3  25   1       51.00       59.19      5.63 o 
   4  25   1        9.17        7.52      5.42 o 
   5  25   1      104.71       92.96     10.01 o 
  -5  26   1       16.56       23.84      4.92 o 
  -4  26   1        6.89       10.41      4.41 o 
  -3  26   1       38.43       43.39      5.29 o 
  -2  26   1        6.70        6.60      3.48 o 
  -1  26   1      325.27      345.13     11.37 o 
   0  26   1        2.84        5.19      5.17 o 
   1  26   1        0.02        0.44      3.06 o 
   2  26   1       43.80       44.89      7.52 o 
   3  26   1        2.06        9.66      3.91 o 
   4  26   1       32.25       28.96      7.43 o 
  -4  27   1      214.97      233.87     15.12 o 
  -3  27   1        0.99        7.42      8.93 o 
  -2  27   1       26.33       22.40      4.45 o 
  -1  27   1       58.08       66.44      6.14 o 
   0  27   1       54.40       62.49      5.86 o 
   1  27   1       23.58       31.48      6.66 o 
   2  27   1        1.06        3.90      3.56 o 
   3  27   1        4.95        3.16      3.64 o 
   4  27   1       22.12        9.71      5.92 o 
  -3  28   1      121.18      114.93     10.79 o 
  -2  28   1      144.43      148.65     15.83 o 
  -1  28   1       10.17       15.81      4.32 o 
   0  28   1        0.36        2.93      3.47 o 
   1  28   1        9.32       11.83      3.92 o 
   2  28   1       10.72       23.70      7.43 o 
   3  28   1        0.20       -0.41      3.44 o 
  -2  29   1        0.12        4.86      4.13 o 
  -1  29   1       22.28       27.75      4.98 o 
   0  29   1       26.72       25.81      4.99 o 
   1  29   1        4.94        4.46      3.65 o 
   2  29   1       17.17       13.70      4.41 o 
  -1  30   1       25.15       33.42      6.57 o 
   0  30   1        3.76        7.12      4.03 o 
   1  30   1       33.01       37.30      5.46 o 
  -8   0   2      713.90      742.68     17.58 o 
  -6   0   2       31.83       24.72      3.97 o 
  -4   0   2     7057.63     6893.17    108.12 o 
  -2   0   2      103.18       81.36      8.14 o 
   0   0   2     2999.17     2897.45     27.38 o 
   2   0   2     1145.71     1162.11     17.19 o 
   4   0   2       18.32        9.57      2.02 o 
   6   0   2       30.06       39.37      4.66 o 
   8   0   2        0.37       -0.62      5.92 o 
  -9   1   2       39.54       35.84      7.38 o 
  -8   1   2       70.14       77.96      4.59 o 
  -7   1   2      220.94      230.06      6.57 o 
  -6   1   2     1134.46     1039.84     13.55 o 
  -5   1   2      900.87      884.86     11.46 o 
  -4   1   2      306.11      339.48      5.92 o 
  -3   1   2      491.87      477.29      7.79 o 
  -2   1   2     3390.88     3005.39     25.25 o 
  -1   1   2     2041.80     1916.78     16.42 o 
   0   1   2     1633.11     1617.59     11.39 o 
   1   1   2     1025.09      960.40      8.36 o 
   2   1   2      521.98      460.49      5.54 o 
   3   1   2     3448.39     3590.31     27.82 o 
   4   1   2     1144.63     1188.24     10.01 o 
   5   1   2        0.16        4.91      1.87 o 
   6   1   2        9.52        8.61      2.85 o 
   7   1   2       61.44       58.24      4.83 o 
   8   1   2        0.17       -4.46      3.90 o 
   9   1   2        3.25        5.77      6.87 o 
  -9   2   2       15.18       15.86      6.36 o 
  -8   2   2       24.96       27.97      3.39 o 
  -7   2   2       14.39       12.93      2.77 o 
  -6   2   2      441.41      443.25      8.27 o 
  -5   2   2       69.44       71.66      2.61 o 
  -4   2   2       63.00       79.80      3.74 o 
  -3   2   2       99.01       92.49      3.79 o 
  -2   2   2       57.64       39.75      1.72 o 
  -1   2   2     1709.52     1594.73     14.04 o 
   0   2   2     3940.32     4258.12     30.46 o 
   1   2   2      304.46      354.17      4.46 o 
   2   2   2     1637.36     1629.96     13.60 o 
   3   2   2     1275.43     1440.71     12.82 o 
   4   2   2      676.81      735.67      7.51 o 
   5   2   2      135.14      138.88      5.54 o 
   6   2   2        4.65        2.81      2.60 o 
   7   2   2       18.62       12.87      3.27 o 
   8   2   2       11.76        5.14      4.31 o 
   9   2   2        7.24       18.98      5.79 o 
  -9   3   2        4.21        4.12      3.83 o 
  -8   3   2        7.84        9.12      5.23 o 
  -7   3   2       72.66       80.84      6.60 o 
  -6   3   2     1335.40     1327.59     16.92 o 
  -5   3   2        0.03        1.73      1.78 o 
  -4   3   2      223.01      243.87      4.02 o 
  -3   3   2      546.36      620.36      6.50 o 
  -2   3   2      680.46      518.47      6.26 o 
  -1   3   2       44.32       46.26      2.39 o 
   0   3   2    11149.25    11218.98     87.40 o 
   1   3   2     4816.78     4823.42     54.72 o 
   2   3   2      267.56      322.16      4.68 o 
   3   3   2      179.47      192.54      3.82 o 
   4   3   2     1025.28     1027.37     10.94 o 
   5   3   2        0.07        0.91      1.46 o 
   6   3   2        5.88        2.70      2.47 o 
   7   3   2       42.79       41.11      4.27 o 
   8   3   2       40.19       49.57      4.95 o 
   9   3   2        4.92        4.56      4.76 o 
  -9   4   2       34.51       41.55      5.07 o 
  -8   4   2      662.21      707.76     12.14 o 
  -7   4   2      826.33      798.24     12.39 o 
  -6   4   2      101.44      102.31      4.39 o 
  -5   4   2       13.94       20.20      1.74 o 
  -4   4   2       53.50       59.52      2.16 o 
  -3   4   2        2.43       10.29      1.35 o 
  -2   4   2        9.73        5.12      1.01 o 
  -1   4   2       53.41       61.03      1.89 o 
   0   4   2    29428.57    28812.17    415.53 o 
   1   4   2      129.83      156.30      3.85 o 
   2   4   2      247.44      256.31      4.18 o 
   3   4   2      364.78      404.60      6.78 o 
   4   4   2     1660.21     1652.01     25.01 o 
   5   4   2      231.17      228.55      5.15 o 
   6   4   2       25.31       32.21      3.67 o 
   7   4   2        0.90        1.68      2.72 o 
   8   4   2       30.55       32.69      4.47 o 
   9   4   2        0.83       10.50      5.28 o 
  -9   5   2       68.33       76.43      6.11 o 
  -8   5   2       17.95       23.39      3.28 o 
  -7   5   2       69.28       77.36      4.29 o 
  -6   5   2      733.48      747.28     11.24 o 
  -5   5   2        1.21        1.79      1.23 o 
  -4   5   2      294.68      308.24      4.74 o 
  -3   5   2       67.73       55.47      2.39 o 
  -2   5   2      152.37      170.21      3.36 o 
  -1   5   2       94.14      109.94      2.45 o 
   0   5   2    10272.68    10623.19     82.03 o 
   1   5   2     2403.37     2369.78     19.80 o 
   2   5   2     1100.04     1052.29     10.88 o 
   3   5   2      401.60      401.83      5.99 o 
   4   5   2        0.05       -1.54      1.13 o 
   5   5   2       81.79       75.66      4.22 o 
   6   5   2      872.78      859.91     18.62 o 
   7   5   2        4.27        8.38      3.08 o 
   8   5   2        2.34        2.55      3.09 o 
   9   5   2       16.74       16.30      5.47 o 
  -9   6   2       14.16       19.54      5.89 o 
  -8   6   2      219.08      204.42      6.57 o 
  -7   6   2      374.02      376.76     10.04 o 
  -6   6   2      967.08      959.97     13.10 o 
  -5   6   2      140.88      118.95      4.39 o 
  -4   6   2       92.14       99.74      3.41 o 
  -3   6   2        8.23        9.98      1.45 o 
  -2   6   2      991.44     1014.90     10.44 o 
  -1   6   2      554.63      562.18      6.40 o 
   0   6   2     7509.92     7427.75     58.10 o 
   1   6   2        1.02       -1.19      0.79 o 
   2   6   2      394.07      384.01      4.84 o 
   3   6   2      334.33      383.88      4.72 o 
   4   6   2      199.29      223.96      3.79 o 
   5   6   2      573.28      564.49      8.59 o 
   6   6   2      101.95      102.10      6.11 o 
   7   6   2      295.85      279.76      8.97 o 
   8   6   2        0.67        3.25      3.14 o 
   9   6   2      121.75      144.98     10.13 o 
  -9   7   2       11.64       14.76      4.50 o 
  -8   7   2       13.84       16.90      3.29 o 
  -7   7   2       84.16       90.70      5.48 o 
  -6   7   2      402.51      388.18      7.96 o 
  -5   7   2       41.31       47.35      2.40 o 
  -4   7   2     1484.85     1614.91     18.88 o 
  -3   7   2     1134.40     1238.46     12.98 o 
  -2   7   2        0.08       -0.49      1.29 o 
  -1   7   2       76.94       53.53      1.91 o 
   0   7   2       15.28       14.98      2.51 o 
   1   7   2      892.43      905.63     11.60 o 
   2   7   2       32.99       22.71      1.49 o 
   3   7   2       34.47       31.54      1.94 o 
   4   7   2      239.35      219.01      7.70 o 
   5   7   2       12.78       15.72      2.45 o 
   6   7   2      295.82      309.55      8.50 o 
   7   7   2       71.16       66.32      5.34 o 
   8   7   2       31.33       42.50      5.33 o 
   9   7   2        4.64        3.82      5.11 o 
  -9   8   2      125.46      118.94      7.19 o 
  -8   8   2       15.08       25.07      6.24 o 
  -7   8   2       49.52       45.92      3.65 o 
  -6   8   2      220.91      212.28      8.40 o 
  -5   8   2        9.78       18.60      1.87 o 
  -4   8   2      485.41      554.32      8.26 o 
  -3   8   2        0.69        1.16      1.15 o 
  -2   8   2        5.02        3.23      1.16 o 
  -1   8   2      254.67      213.09      4.29 o 
   0   8   2      549.47      625.08      6.85 o 
   1   8   2      746.90      796.35     10.85 o 
   2   8   2      248.24      202.96      3.59 o 
   3   8   2      100.94      106.55      2.57 o 
   4   8   2      969.89      934.52     11.46 o 
   5   8   2        3.08        1.84      1.68 o 
   6   8   2       32.52       36.14      3.95 o 
   7   8   2       34.84       40.93      5.32 o 
   8   8   2       36.54       43.53      4.81 o 
  -9   9   2        8.47       10.57      4.20 o 
  -8   9   2        0.00        5.28      3.57 o 
  -7   9   2       41.73       37.94      5.62 o 
  -6   9   2     1276.10     1224.61     15.63 o 
  -5   9   2      104.43       91.08      4.23 o 
  -4   9   2      321.01      341.41      6.35 o 
  -3   9   2       14.08       17.75      1.79 o 
  -2   9   2      741.24      659.44      7.96 o 
  -1   9   2        9.35        9.15      1.10 o 
   0   9   2      520.03      550.11      8.72 o 
   1   9   2     1464.46     1624.44     14.79 o 
   2   9   2     3155.28     3179.62     26.90 o 
   3   9   2       11.48        9.62      1.23 o 
   4   9   2      840.94      847.91     10.89 o 
   5   9   2      571.01      559.36      8.83 o 
   6   9   2      274.12      249.39      7.78 o 
   7   9   2       36.77       24.21      3.82 o 
   8   9   2        8.28       11.83      3.97 o 
  -9  10   2        3.34        4.41      4.01 o 
  -8  10   2       29.56       22.39      5.84 o 
  -7  10   2        5.09       11.05      3.97 o 
  -6  10   2      265.85      252.56      6.64 o 
  -5  10   2       83.06       81.81      3.79 o 
  -4  10   2        6.29        1.35      1.51 o 
  -3  10   2       16.73       12.98      1.68 o 
  -2  10   2      226.17      234.02      4.34 o 
  -1  10   2      192.46      236.96      5.53 o 
   0  10   2     1702.41     1696.14     22.82 o 
   1  10   2      135.34      104.51      2.53 o 
   2  10   2      341.68      368.16      5.28 o 
   3  10   2      851.11      835.97      9.48 o 
   4  10   2        5.77        3.65      1.61 o 
   5  10   2      926.57      870.47     14.51 o 
   6  10   2       76.79       59.38      4.46 o 
   7  10   2       49.26       46.22      4.41 o 
   8  10   2        8.88        9.94      3.57 o 
  -9  11   2        0.19        2.16      3.91 o 
  -8  11   2        4.03        0.65      3.79 o 
  -7  11   2        2.31        0.31      2.47 o 
  -6  11   2        2.05       -0.10      2.17 o 
  -5  11   2       39.08       29.22      2.81 o 
  -4  11   2       80.34       80.01      4.35 o 
  -3  11   2       14.88       16.01      1.87 o 
  -2  11   2     1022.34      978.36     10.74 o 
  -1  11   2     1125.85      987.70     10.33 o 
   0  11   2      119.19      102.78      2.52 o 
   1  11   2      466.10      422.07      6.64 o 
   2  11   2       71.75       77.85      4.47 o 
   3  11   2      179.04      195.29      7.65 o 
   4  11   2      402.42      438.67      7.36 o 
   5  11   2        3.81        2.25      1.88 o 
   6  11   2      671.67      606.91     18.14 o 
   7  11   2      306.65      318.40      9.42 o 
   8  11   2       17.14       17.60      4.73 o 
  -8  12   2       35.10       44.85      5.05 o 
  -7  12   2        5.53        1.43      2.43 o 
  -6  12   2        1.57        1.60      3.12 o 
  -5  12   2       16.51        8.99      2.37 o 
  -4  12   2       77.96       74.99      3.43 o 
  -3  12   2      144.11      155.51      4.98 o 
  -2  12   2     1696.63     1670.30     16.30 o 
  -1  12   2      973.21     1012.51     12.24 o 
   0  12   2     1463.99     1480.11     13.96 o 
   1  12   2      127.96      148.54      3.03 o 
   2  12   2      171.25      166.35      3.55 o 
   3  12   2       36.93       44.08      2.32 o 
   4  12   2      474.17      440.60      7.49 o 
   5  12   2      618.36      638.31     11.83 o 
   6  12   2       80.03       75.80      6.12 o 
   7  12   2       80.59       92.45      7.24 o 
   8  12   2        6.81        3.18      4.47 o 
  -8  13   2        7.97       -0.69      5.45 o 
  -7  13   2       17.05       17.37      3.35 o 
  -6  13   2      590.03      576.46     11.46 o 
  -5  13   2       46.46       50.83      4.95 o 
  -4  13   2      126.81      124.92      4.25 o 
  -3  13   2        8.20        7.04      2.28 o 
  -2  13   2     1548.28     1475.96     14.94 o 
  -1  13   2      767.76      730.67      8.50 o 
   0  13   2      494.28      577.70      9.35 o 
   1  13   2      110.48      107.24      6.23 o 
   2  13   2      609.15      631.02      7.72 o 
   3  13   2      113.21      110.84      5.71 o 
   4  13   2      781.69      780.41     15.09 o 
   5  13   2      138.59      142.84      6.71 o 
   6  13   2      243.26      246.23      7.50 o 
   7  13   2       11.33        9.48      4.13 o 
   8  13   2       75.85       53.63     12.01 o 
  -8  14   2        4.79        2.10      5.51 o 
  -7  14   2      137.95      142.38      6.22 o 
  -6  14   2       29.05       32.38      3.66 o 
  -5  14   2      538.37      527.27     10.06 o 
  -4  14   2      206.16      196.62      5.32 o 
  -3  14   2       63.49       76.19      3.25 o 
  -2  14   2      301.23      251.30      4.91 o 
  -1  14   2      823.64      774.65      8.97 o 
   0  14   2      467.95      503.70      7.99 o 
   1  14   2       74.36       84.08      3.36 o 
   2  14   2       21.73       26.83      2.36 o 
   3  14   2      524.66      495.20      8.57 o 
   4  14   2      106.62      137.75      9.30 o 
   5  14   2      166.97      189.82      8.39 o 
   6  14   2       33.82       36.72      3.69 o 
   7  14   2      690.33      632.38     17.18 o 
   8  14   2       54.79       67.72     11.18 o 
  -8  15   2        4.73       10.05      8.17 o 
  -7  15   2        2.12        0.00      2.51 o 
  -6  15   2       86.43       81.20      6.22 o 
  -5  15   2       13.33       11.13      2.78 o 
  -4  15   2      155.90      148.33      5.49 o 
  -3  15   2       65.79       76.61      3.96 o 
  -2  15   2      147.77      129.52      4.27 o 
  -1  15   2      825.40      817.60     14.36 o 
   0  15   2       38.25       39.77      3.08 o 
   1  15   2        0.83        1.22      1.57 o 
   2  15   2       11.04        9.76      3.54 o 
   3  15   2       24.12       18.81      2.41 o 
   4  15   2      178.79      178.99      7.29 o 
   5  15   2      261.58      233.87      7.13 o 
   6  15   2       10.29        7.45      3.84 o 
   7  15   2        1.69       -0.78      3.66 o 
   8  15   2        1.09        3.63      4.08 o 
  -8  16   2        0.14        3.92      4.52 o 
  -7  16   2      121.97      119.82      6.54 o 
  -6  16   2        1.09        4.47      2.60 o 
  -5  16   2        6.40        3.19      2.55 o 
  -4  16   2      398.26      399.35      8.99 o 
  -3  16   2      143.25      149.30      6.36 o 
  -2  16   2      240.76      236.33      7.69 o 
  -1  16   2      243.71      266.10      7.79 o 
   0  16   2      319.55      308.48      9.77 o 
   1  16   2      251.87      269.13      6.01 o 
   2  16   2       21.02       16.27      2.28 o 
   3  16   2        2.76        0.41      2.53 o 
   4  16   2      120.41      119.10      6.22 o 
   5  16   2       41.87       42.43      4.61 o 
   6  16   2       10.90        1.83      3.19 o 
   7  16   2       15.78       19.90      6.99 o 
  -8  17   2        2.83       11.21      5.00 o 
  -7  17   2       73.98       80.14      5.28 o 
  -6  17   2      300.79      304.13      8.51 o 
  -5  17   2        2.18        4.06      2.46 o 
  -4  17   2        7.50       10.33      3.02 o 
  -3  17   2      381.91      392.49     10.24 o 
  -2  17   2      249.79      253.55      7.94 o 
  -1  17   2       27.81       31.99      6.20 o 
   0  17   2        0.24        2.83      2.62 o 
   1  17   2       96.14      107.29      5.41 o 
   2  17   2      856.50      862.11     19.49 o 
   3  17   2      234.74      236.08      6.28 o 
   4  17   2       52.53       41.39      5.48 o 
   5  17   2        6.07        7.78      2.74 o 
   6  17   2       67.21       71.84      4.95 o 
   7  17   2      106.25      101.78      7.58 o 
  -7  18   2       11.82        9.45      3.71 o 
  -6  18   2       55.79       49.29      4.89 o 
  -5  18   2       10.59       13.18      3.40 o 
  -4  18   2      180.23      159.09      7.07 o 
  -3  18   2       12.35       20.47      3.60 o 
  -2  18   2       77.96       74.31      4.90 o 
  -1  18   2      602.88      610.69     24.52 o 
   0  18   2      741.27      741.98     23.84 o 
   1  18   2       39.33       30.70      3.63 o 
   2  18   2        0.92        1.16      2.42 o 
   3  18   2      357.07      382.05      9.96 o 
   4  18   2      143.76      147.26      6.96 o 
   5  18   2       14.87       12.82      5.60 o 
   6  18   2       16.09       13.03      3.17 o 
   7  18   2       17.73       21.08      7.58 o 
  -7  19   2       36.44       25.76      6.57 o 
  -6  19   2        5.69        6.15      3.13 o 
  -5  19   2       12.80       24.64      4.01 o 
  -4  19   2        5.41        3.97      2.92 o 
  -3  19   2      820.73      843.13     16.72 o 
  -2  19   2       32.84       27.80      4.72 o 
  -1  19   2      649.34      629.89     17.66 o 
   0  19   2      138.67      145.90      6.80 o 
   1  19   2      734.03      747.87     14.75 o 
   2  19   2       84.98       85.63      5.16 o 
   3  19   2      499.08      534.56     23.34 o 
   4  19   2       11.61       14.01      4.77 o 
   5  19   2      182.09      186.59      8.22 o 
   6  19   2        0.00        0.64      2.62 o 
   7  19   2       47.14       58.21     14.17 o 
  -7  20   2      112.65      123.96     10.90 o 
  -6  20   2       13.57       16.61      4.40 o 
  -5  20   2       28.63       28.35      4.22 o 
  -4  20   2       12.57       11.90      3.34 o 
  -3  20   2      148.87      165.33     10.26 o 
  -2  20   2      317.29      309.67      9.60 o 
  -1  20   2       44.61       47.92      9.46 o 
   0  20   2      312.76      302.68      9.17 o 
   1  20   2       88.01       73.31      5.04 o 
   2  20   2       53.08       42.81      4.24 o 
   3  20   2       29.85       31.80      3.93 o 
   4  20   2        0.33       -1.13      3.70 o 
   5  20   2      199.17      206.79     12.26 o 
   6  20   2        1.99        0.40      3.27 o 
  -7  21   2        3.64        1.30      5.33 o 
  -6  21   2       53.16       58.29      5.70 o 
  -5  21   2        6.63        5.98      7.05 o 
  -4  21   2       32.23       41.05      7.66 o 
  -3  21   2      151.94      162.33     13.25 o 
  -2  21   2      403.05      370.73     10.68 o 
  -1  21   2       48.11       34.70      4.15 o 
   0  21   2      221.41      200.14      7.90 o 
   1  21   2      247.52      255.58     11.40 o 
   2  21   2       67.60       60.25      5.83 o 
   3  21   2        0.19       -1.33      2.96 o 
   4  21   2       22.79       23.90      5.92 o 
   5  21   2        4.11       10.45      5.15 o 
   6  21   2      106.94      121.59      7.72 o 
  -6  22   2       33.15       38.69      5.73 o 
  -5  22   2       34.45       35.93     10.32 o 
  -4  22   2      216.46      232.72      9.20 o 
  -3  22   2      216.82      207.24      8.55 o 
  -2  22   2       13.01       16.94      3.66 o 
  -1  22   2       45.23       34.52      4.23 o 
   0  22   2      408.06      404.07     20.73 o 
   1  22   2        0.06        3.46      2.86 o 
   2  22   2       46.04       54.38      4.86 o 
   3  22   2      212.28      177.95     11.25 o 
   4  22   2      239.46      259.80     13.95 o 
   5  22   2       21.12       28.46      6.46 o 
   6  22   2       10.92       10.12      4.05 o 
  -6  23   2        0.84        5.68      3.63 o 
  -5  23   2       26.63       25.45      4.54 o 
  -4  23   2        2.58        1.43      3.17 o 
  -3  23   2        4.11        7.35      5.85 o 
  -2  23   2       97.44      117.11     10.08 o 
  -1  23   2      411.35      397.38     11.38 o 
   0  23   2       39.72       54.11      5.02 o 
   1  23   2        1.35       -1.97      2.64 o 
   2  23   2        0.95        1.30      2.89 o 
   3  23   2       94.99       96.36      9.06 o 
   4  23   2        4.19       -0.30      4.80 o 
   5  23   2      133.65      139.30     11.28 o 
  -5  24   2       16.16       13.39      4.23 o 
  -4  24   2       94.97      111.79      7.32 o 
  -3  24   2       85.44       77.57      6.13 o 
  -2  24   2      210.11      207.82     11.77 o 
  -1  24   2        3.64        4.09      2.93 o 
   0  24   2       14.30       10.05      3.56 o 
   1  24   2        8.85        4.42      3.15 o 
   2  24   2       36.30       24.80      5.02 o 
   3  24   2      240.61      217.86     12.94 o 
   4  24   2        3.99        1.84      5.06 o 
   5  24   2        6.31        3.17      5.18 o 
  -5  25   2        2.40        1.81      3.57 o 
  -4  25   2      113.51       92.24      7.36 o 
  -3  25   2       57.40       62.66      5.99 o 
  -2  25   2        4.92        0.03      3.11 o 
  -1  25   2       45.51       68.44      5.65 o 
   0  25   2       49.32       49.02      6.44 o 
   1  25   2       25.33       23.83      4.27 o 
   2  25   2        1.18       -3.65      4.32 o 
   3  25   2       37.33       33.79      6.90 o 
   4  25   2       49.74       48.54      8.26 o 
  -4  26   2       37.27       49.34      5.70 o 
  -3  26   2        8.98        8.66      4.25 o 
  -2  26   2       80.77       83.59      6.42 o 
  -1  26   2        2.34        3.77      3.32 o 
   0  26   2        0.52        4.37      3.28 o 
   1  26   2        0.79        4.41      8.29 o 
   2  26   2        7.56        8.42      3.69 o 
   3  26   2        0.46        6.87      5.12 o 
   4  26   2      122.97      112.32     10.75 o 
  -4  27   2       11.73       14.85      4.52 o 
  -3  27   2        4.52        0.56      3.51 o 
  -2  27   2       53.53       57.20      5.94 o 
  -1  27   2        3.08        1.65      3.50 o 
   0  27   2       70.62       66.45     10.08 o 
   1  27   2      135.03      143.58      8.00 o 
   2  27   2       20.89       22.62      4.47 o 
   3  27   2       56.74       67.58      8.88 o 
  -3  28   2        0.96       -0.13      4.10 o 
  -2  28   2       46.17       43.57      6.51 o 
  -1  28   2       24.27       33.27      8.74 o 
   0  28   2       23.42       32.01      4.88 o 
   1  28   2        7.69        9.36      3.96 o 
   2  28   2        1.12        2.01      3.38 o 
   3  28   2        2.48        6.51      5.86 o 
  -2  29   2       45.33       33.05      5.52 o 
  -1  29   2       42.67       57.76      6.26 o 
   0  29   2       22.20       23.02      5.42 o 
   1  29   2        4.70        0.94      3.78 o 
   2  29   2        8.93       19.63      7.14 o 
  -9   0   3        0.17       -0.15      3.75 o 
  -7   0   3     1035.31     1044.28     20.79 o 
  -5   0   3     1002.14     1124.63     24.80 o 
  -3   0   3      603.19      536.12     12.99 o 
  -1   0   3      585.31      470.23      6.44 o 
   1   0   3        4.52        9.48      1.03 o 
   3   0   3     4918.99     4957.55     61.67 o 
   5   0   3      113.58      100.77      6.03 o 
   7   0   3       51.70       38.29      7.67 o 
  -9   1   3        7.04        6.78      3.17 o 
  -8   1   3        0.87       -0.14      2.77 o 
  -7   1   3      204.21      202.09      7.55 o 
  -6   1   3        3.10        4.20      2.87 o 
  -5   1   3      180.00      171.73      4.84 o 
  -4   1   3      442.34      536.29      9.34 o 
  -3   1   3     1362.69     1385.96     14.14 o 
  -2   1   3     3188.69     3098.26     37.58 o 
  -1   1   3     1375.91     1373.21     11.49 o 
   0   1   3     2956.80     2675.00     18.57 o 
   1   1   3       14.61       37.73      1.45 o 
   2   1   3      148.98      153.64      2.77 o 
   3   1   3       45.31       34.98      1.80 o 
   4   1   3       21.54       10.70      1.94 o 
   5   1   3      450.56      457.31      8.54 o 
   6   1   3        1.85        4.58      2.68 o 
   7   1   3       60.27       48.08      4.59 o 
   8   1   3       22.33       31.83      8.14 o 
  -9   2   3        0.10       -2.38      2.60 o 
  -8   2   3        0.20       -0.46      2.45 o 
  -7   2   3      259.76      268.48      7.19 o 
  -6   2   3     1110.40     1069.83     15.11 o 
  -5   2   3      814.61      876.83     11.66 o 
  -4   2   3      124.35      102.91      7.25 o 
  -3   2   3     3446.37     3719.55     37.46 o 
  -2   2   3      768.05      642.19      7.70 o 
  -1   2   3     1040.67     1056.53      9.33 o 
   0   2   3      240.03      258.93      3.44 o 
   1   2   3     1209.11     1282.34      9.89 o 
   2   2   3     2533.94     2321.72     18.89 o 
   3   2   3      881.32      928.20      9.40 o 
   4   2   3      261.87      250.12     10.83 o 
   5   2   3       33.28       28.79      3.29 o 
   6   2   3      270.92      250.88     11.00 o 
   7   2   3       50.16       44.39      8.45 o 
   8   2   3        0.13        1.73      8.63 o 
  -9   3   3       16.80       23.34      3.98 o 
  -8   3   3       22.10       16.10      3.03 o 
  -7   3   3        0.02       -0.73      2.27 o 
  -6   3   3       15.34       26.23      3.42 o 
  -5   3   3      577.71      558.91      8.86 o 
  -4   3   3       50.83       46.93      2.54 o 
  -3   3   3     1278.64     1284.28     13.42 o 
  -2   3   3     1629.91     1695.92     16.00 o 
  -1   3   3     4456.31     4464.95     32.65 o 
   0   3   3      678.65      672.56      7.21 o 
   1   3   3        0.05        2.65      0.64 o 
   2   3   3      257.18      271.30      5.77 o 
   3   3   3      128.96      103.54      3.07 o 
   4   3   3      133.05      132.12      5.01 o 
   5   3   3      616.32      599.25     11.51 o 
   6   3   3        2.38       -1.11      3.03 o 
   7   3   3       54.38       48.37      4.52 o 
   8   3   3       41.15       35.34      4.57 o 
  -9   4   3       83.52       88.01      5.33 o 
  -8   4   3       24.81       25.49      3.71 o 
  -7   4   3      305.11      292.02      7.48 o 
  -6   4   3       88.75       88.60      4.22 o 
  -5   4   3      693.61      681.21     12.02 o 
  -4   4   3     1069.00     1140.14     13.07 o 
  -3   4   3        1.00        3.76      1.25 o 
  -2   4   3     1356.02     1355.08     13.41 o 
  -1   4   3     2689.24     2638.93     22.73 o 
   0   4   3      103.31      107.09      2.22 o 
   1   4   3      573.66      615.03      6.12 o 
   2   4   3      160.72      189.89      5.73 o 
   3   4   3       44.00       43.93      4.63 o 
   4   4   3       83.09       60.62      4.22 o 
   5   4   3       16.73       14.13      2.82 o 
   6   4   3        3.94        3.27      2.49 o 
   7   4   3       96.80       94.80      5.77 o 
   8   4   3        8.37        8.54      3.31 o 
  -9   5   3        6.51        4.96      2.87 o 
  -8   5   3        2.46        0.46      3.96 o 
  -7   5   3     1162.74     1151.18     25.97 o 
  -6   5   3       23.24       18.37      2.85 o 
  -5   5   3       45.80       44.78      5.25 o 
  -4   5   3        3.52        1.47      1.75 o 
  -3   5   3      503.52      534.27     10.69 o 
  -2   5   3      155.80      138.52      4.85 o 
  -1   5   3      131.37      150.67      3.10 o 
   0   5   3     1855.77     1952.31     17.30 o 
   1   5   3        2.10        0.47      0.76 o 
   2   5   3       20.17       19.06      1.55 o 
   3   5   3       22.53       22.14      1.83 o 
   4   5   3      243.88      251.90      5.16 o 
   5   5   3      279.34      268.03      7.65 o 
   6   5   3       31.88       25.38      3.53 o 
   7   5   3       12.08        5.56      5.38 o 
   8   5   3       13.12       16.00      3.78 o 
  -9   6   3      113.66      108.50      5.73 o 
  -8   6   3        8.95       15.12      5.38 o 
  -7   6   3      140.38      135.66      6.95 o 
  -6   6   3      347.90      375.31      8.67 o 
  -5   6   3      114.65      116.46      4.40 o 
  -4   6   3        7.69       12.73      1.83 o 
  -3   6   3       11.37       10.50      1.46 o 
  -2   6   3       17.73       19.92      1.52 o 
  -1   6   3      679.28      762.72      8.49 o 
   0   6   3      714.77      792.21      8.47 o 
   1   6   3      725.17      799.72      7.68 o 
   2   6   3      956.08     1043.15     11.34 o 
   3   6   3      443.53      464.27      6.91 o 
   4   6   3      160.22      180.38      5.78 o 
   5   6   3      161.80      158.43      5.98 o 
   6   6   3      268.47      250.55      7.95 o 
   7   6   3       26.81       24.27      3.84 o 
   8   6   3        1.04        0.20      2.97 o 
  -9   7   3      108.46      116.06      5.84 o 
  -8   7   3      372.41      390.32      9.26 o 
  -7   7   3      232.52      240.66      6.91 o 
  -6   7   3       44.06       52.10      3.77 o 
  -5   7   3      292.99      295.47      6.46 o 
  -4   7   3       12.11       10.02      1.77 o 
  -3   7   3      376.82      399.56      6.35 o 
  -2   7   3        0.38       -0.30      0.98 o 
  -1   7   3       61.12       76.52      4.33 o 
   0   7   3     6822.53     6852.56     54.54 o 
   1   7   3      310.79      337.63      4.75 o 
   2   7   3      128.96      167.73      2.96 o 
   3   7   3       14.69       14.86      1.71 o 
   4   7   3     2241.27     2145.52     21.47 o 
   5   7   3       58.42       57.38      5.29 o 
   6   7   3       30.11       31.97      3.81 o 
   7   7   3        0.38        3.48      4.48 o 
   8   7   3       18.93       15.22      5.81 o 
  -9   8   3      119.88      130.62      7.83 o 
  -8   8   3       32.06       23.67      3.59 o 
  -7   8   3      526.13      536.67     10.25 o 
  -6   8   3      170.37      164.26      5.52 o 
  -5   8   3      633.97      642.76     11.52 o 
  -4   8   3      267.22      259.40      5.60 o 
  -3   8   3       18.55       20.25      1.81 o 
  -2   8   3       15.96       24.10      1.71 o 
  -1   8   3     1366.97     1454.48     14.14 o 
   0   8   3     2818.28     3137.20     29.24 o 
   1   8   3       12.16       13.25      1.30 o 
   2   8   3      321.64      338.28      4.58 o 
   3   8   3      941.73      870.31     10.70 o 
   4   8   3       28.96       32.17      2.89 o 
   5   8   3       86.47      108.21      5.21 o 
   6   8   3       81.91       73.96      4.79 o 
   7   8   3        0.28       -2.41      2.46 o 
   8   8   3       31.05       20.70      5.73 o 
  -9   9   3        2.99       10.60      4.25 o 
  -8   9   3       11.17        9.46      3.44 o 
  -7   9   3      503.67      487.80      9.75 o 
  -6   9   3      303.17      291.02      7.12 o 
  -5   9   3      129.73      138.10      4.74 o 
  -4   9   3      324.09      340.56      6.46 o 
  -3   9   3      378.26      348.21      6.02 o 
  -2   9   3      364.80      389.25      6.13 o 
  -1   9   3     1232.35     1222.85     13.50 o 
   0   9   3      277.96      281.02      4.83 o 
   1   9   3     1315.03     1316.50     13.02 o 
   2   9   3       38.31       35.26      2.80 o 
   3   9   3      157.93      155.56      4.13 o 
   4   9   3      168.77      187.20      4.86 o 
   5   9   3      431.48      420.86      9.67 o 
   6   9   3        0.03        1.00      2.98 o 
   7   9   3        0.69       -0.92      2.52 o 
   8   9   3        0.40        2.25      3.24 o 
  -9  10   3       22.34       30.77      7.79 o 
  -8  10   3       78.08       80.58      5.03 o 
  -7  10   3       99.50      109.58      5.20 o 
  -6  10   3        0.04        2.68      2.35 o 
  -5  10   3      529.30      492.90      8.69 o 
  -4  10   3       73.36       68.11      3.26 o 
  -3  10   3      298.87      302.33      5.70 o 
  -2  10   3     1044.97     1036.71     11.48 o 
  -1  10   3       76.59       88.63      2.71 o 
   0  10   3     2923.13     2985.69     25.78 o 
   1  10   3     5499.44     5326.76     43.44 o 
   2  10   3       13.49       12.50      1.41 o 
   3  10   3       96.27       86.47      3.38 o 
   4  10   3        4.17        6.56      2.12 o 
   5  10   3       45.98       48.14      3.98 o 
   6  10   3      564.14      556.18     11.97 o 
   7  10   3       70.93       76.56      5.46 o 
   8  10   3       16.61       12.52      5.43 o 
  -9  11   3        5.43        4.44      4.19 o 
  -8  11   3       37.46       33.31      3.97 o 
  -7  11   3       20.65       22.34      3.30 o 
  -6  11   3      136.39      129.08      5.57 o 
  -5  11   3       32.63       42.29      3.23 o 
  -4  11   3      510.82      453.86      7.79 o 
  -3  11   3      565.62      611.37      8.64 o 
  -2  11   3       41.94       35.34      2.12 o 
  -1  11   3      677.04      755.07      8.91 o 
   0  11   3     1215.94     1241.91     18.51 o 
   1  11   3      120.95      118.85      3.10 o 
   2  11   3      862.65      834.35      9.51 o 
   3  11   3       40.24       46.36      2.66 o 
   4  11   3     1258.78     1217.93     16.56 o 
   5  11   3      619.06      564.62     12.79 o 
   6  11   3        0.09        4.20      2.72 o 
   7  11   3      124.39      123.32      8.04 o 
   8  11   3       62.75       74.12      7.25 o 
  -8  12   3        0.39        1.92      2.75 o 
  -7  12   3        6.54        8.50      2.99 o 
  -6  12   3      700.38      647.22     13.78 o 
  -5  12   3        0.26        0.71      2.06 o 
  -4  12   3        8.41       13.73      2.23 o 
  -3  12   3      332.92      325.05      6.13 o 
  -2  12   3      723.74      702.75      9.01 o 
  -1  12   3     1128.19     1030.29     11.27 o 
   0  12   3     3282.49     3321.55     36.05 o 
   1  12   3     2081.70     1972.16     18.34 o 
   2  12   3      213.61      204.89      4.18 o 
   3  12   3      208.86      212.59      7.29 o 
   4  12   3      289.26      315.96      6.56 o 
   5  12   3      104.75      106.39      6.71 o 
   6  12   3        4.90        6.07      7.28 o 
   7  12   3      374.62      389.38     13.54 o 
   8  12   3        0.19        5.50      4.08 o 
  -8  13   3        5.28        1.13      2.90 o 
  -7  13   3        0.30        2.05      2.56 o 
  -6  13   3       13.18       15.81      3.03 o 
  -5  13   3      484.06      473.33      8.86 o 
  -4  13   3      316.00      311.63      6.66 o 
  -3  13   3      149.98      135.58      4.16 o 
  -2  13   3      746.61      743.33      9.49 o 
  -1  13   3       81.24       67.73      2.90 o 
   0  13   3       26.71       33.05      2.11 o 
   1  13   3        5.27        6.75      1.51 o 
   2  13   3       43.59       57.60      3.96 o 
   3  13   3      157.36      154.61      6.42 o 
   4  13   3      499.60      500.36     10.11 o 
   5  13   3      466.32      462.89     10.06 o 
   6  13   3        4.13        9.97      3.74 o 
   7  13   3        5.70        5.12      3.93 o 
  -8  14   3       19.68       14.77      3.67 o 
  -7  14   3      241.32      221.63      7.81 o 
  -6  14   3       30.19       37.46      3.59 o 
  -5  14   3      551.84      510.91      9.25 o 
  -4  14   3      114.90      106.37      4.59 o 
  -3  14   3      156.37      144.39      4.40 o 
  -2  14   3      104.88      108.29      3.62 o 
  -1  14   3      384.60      435.18      6.52 o 
   0  14   3      765.13      768.28     11.66 o 
   1  14   3       32.25       30.65      2.45 o 
   2  14   3       50.45       49.79      3.00 o 
   3  14   3      951.56      948.92     17.09 o 
   4  14   3      515.52      536.73     16.25 o 
   5  14   3       13.94       12.01      2.86 o 
   6  14   3      100.93       91.54      7.63 o 
   7  14   3       14.47       12.73      4.45 o 
  -8  15   3       85.48       99.18      6.07 o 
  -7  15   3        2.40        1.44      2.92 o 
  -6  15   3       60.22       55.45      4.48 o 
  -5  15   3      194.43      181.26      6.55 o 
  -4  15   3      105.35      114.25      4.51 o 
  -3  15   3      980.79      956.52     12.04 o 
  -2  15   3      165.13      183.33      5.22 o 
  -1  15   3       27.63       27.27      2.67 o 
   0  15   3     1286.54     1209.95     15.30 o 
   1  15   3       26.86       25.71      2.43 o 
   2  15   3        0.96        0.83      1.80 o 
   3  15   3       10.08       13.21      3.16 o 
   4  15   3       89.86       97.87      4.91 o 
   5  15   3       16.42       19.36      3.16 o 
   6  15   3       46.15       40.73      5.43 o 
   7  15   3       28.05       28.10      5.37 o 
  -8  16   3        3.29        2.80      3.52 o 
  -7  16   3       62.11       69.62      5.26 o 
  -6  16   3       11.09        8.47      2.98 o 
  -5  16   3      140.95      152.34      6.26 o 
  -4  16   3       20.22       15.34      3.26 o 
  -3  16   3        2.64        3.57      2.77 o 
  -2  16   3      459.36      479.05     11.23 o 
  -1  16   3     1400.14     1333.33     27.95 o 
   0  16   3       84.71       97.86      3.98 o 
   1  16   3      228.05      234.55      5.86 o 
   2  16   3      456.58      478.83      8.69 o 
   3  16   3      786.18      779.73     15.47 o 
   4  16   3       13.95       20.02      3.85 o 
   5  16   3        6.89        3.21      2.44 o 
   6  16   3       48.69       51.92      5.78 o 
   7  16   3       64.88       65.35      6.74 o 
  -7  17   3       67.95       77.87      5.47 o 
  -6  17   3        2.70        3.36      2.58 o 
  -5  17   3       19.14       17.46      5.43 o 
  -4  17   3       21.74       24.02      3.73 o 
  -3  17   3      684.73      688.46     14.61 o 
  -2  17   3       23.34       28.35      3.68 o 
  -1  17   3      189.58      164.25      6.66 o 
   0  17   3       56.82       62.63      4.40 o 
   1  17   3     1113.37     1146.69     15.23 o 
   2  17   3       14.94       13.14      2.37 o 
   3  17   3     1322.26     1233.30     21.08 o 
   4  17   3      180.40      167.64      7.41 o 
   5  17   3      120.32      124.46      5.87 o 
   6  17   3      111.34      108.26     11.19 o 
   7  17   3       15.49       10.98      6.63 o 
  -7  18   3       10.35       14.50      4.16 o 
  -6  18   3        0.40        5.45      3.21 o 
  -5  18   3       12.63       14.95      3.58 o 
  -4  18   3        9.63        5.76      2.96 o 
  -3  18   3       29.65       30.45      4.06 o 
  -2  18   3      304.05      300.11      9.26 o 
  -1  18   3      160.12      162.88      6.80 o 
   0  18   3      225.99      216.07      7.53 o 
   1  18   3        1.10        2.06      3.51 o 
   2  18   3      362.19      372.84      9.72 o 
   3  18   3       18.59       27.95      3.82 o 
   4  18   3       13.68       11.01      5.21 o 
   5  18   3        4.99        2.18      2.64 o 
   6  18   3       17.81       24.46     10.78 o 
  -7  19   3       23.71       23.15      4.60 o 
  -6  19   3       31.29       31.84      5.02 o 
  -5  19   3        9.02       11.34      3.44 o 
  -4  19   3        3.52        5.38      3.89 o 
  -3  19   3       80.56       78.28      5.48 o 
  -2  19   3       84.69       89.79      6.90 o 
  -1  19   3      264.05      282.95      9.11 o 
   0  19   3      135.41      134.36      6.43 o 
   1  19   3      243.54      250.27     11.70 o 
   2  19   3       15.92       14.22      3.21 o 
   3  19   3      127.45      122.98      9.33 o 
   4  19   3      110.66      135.21      9.92 o 
   5  19   3       27.23       23.87      3.58 o 
   6  19   3        0.34        3.62      6.68 o 
  -7  20   3        0.96        3.00      3.46 o 
  -6  20   3       34.13       36.93      5.01 o 
  -5  20   3        8.36        4.32      3.38 o 
  -4  20   3      185.62      177.34      7.82 o 
  -3  20   3       32.20       29.29      4.22 o 
  -2  20   3       83.30       95.46      5.89 o 
  -1  20   3       90.91       87.56      5.50 o 
   0  20   3       58.63       52.83      4.68 o 
   1  20   3       23.31       25.56      3.78 o 
   2  20   3      111.51      124.72      6.36 o 
   3  20   3       12.92        8.11      4.50 o 
   4  20   3        2.97        5.83      4.32 o 
   5  20   3        2.25        5.03      3.39 o 
   6  20   3      216.84      206.97     15.04 o 
  -6  21   3        6.37       -2.61      2.86 o 
  -5  21   3       47.55       46.75      5.13 o 
  -4  21   3       46.98       53.39      5.28 o 
  -3  21   3      272.91      261.37     10.29 o 
  -2  21   3       22.31       18.16      4.62 o 
  -1  21   3       10.48        8.19      3.16 o 
   0  21   3       82.38       78.64      5.38 o 
   1  21   3       97.30       88.90      9.45 o 
   2  21   3      160.13      155.73      7.08 o 
   3  21   3        1.15        9.09      4.77 o 
   4  21   3        3.69        0.59      4.59 o 
   5  21   3      253.42      267.83     18.05 o 
   6  21   3       28.82       21.82      6.78 o 
  -6  22   3        0.82        0.59      3.44 o 
  -5  22   3        6.90        3.18      3.47 o 
  -4  22   3      303.25      306.67     11.58 o 
  -3  22   3        1.40        2.07      3.10 o 
  -2  22   3       10.91       10.34      3.39 o 
  -1  22   3      126.65      124.22      6.87 o 
   0  22   3       50.93       53.89      5.00 o 
   1  22   3       24.37       20.99      3.79 o 
   2  22   3       13.01       11.96      4.98 o 
   3  22   3      154.01      139.86     10.66 o 
   4  22   3       51.22       43.00      7.08 o 
   5  22   3        0.03        3.58      3.38 o 
  -6  23   3       14.60       15.58      4.36 o 
  -5  23   3       13.34        8.45      4.46 o 
  -4  23   3       59.40       57.13      9.00 o 
  -3  23   3        0.85        0.36      3.14 o 
  -2  23   3        5.70       11.51      3.52 o 
  -1  23   3       36.54       36.55      4.68 o 
   0  23   3       81.95       77.11      5.72 o 
   1  23   3       22.45       20.23      3.90 o 
   2  23   3        5.07        5.98      4.80 o 
   3  23   3       60.46       52.77      7.70 o 
   4  23   3       42.30       49.13      7.43 o 
   5  23   3       56.57       63.60      6.36 o 
  -5  24   3        0.69        1.09      3.46 o 
  -4  24   3       77.51       80.19      8.93 o 
  -3  24   3       30.01       32.37      4.78 o 
  -2  24   3       79.97       80.64      6.28 o 
  -1  24   3        1.05       -0.12      2.95 o 
   0  24   3       21.76       20.34      4.00 o 
   1  24   3        5.64        4.77      3.12 o 
   2  24   3       42.24       39.03      6.93 o 
   3  24   3        5.29       -0.83      4.62 o 
   4  24   3       59.83       62.28      8.53 o 
  -5  25   3        4.69        9.21      4.00 o 
  -4  25   3       36.52       28.29      4.98 o 
  -3  25   3        1.02        5.70      3.46 o 
  -2  25   3        3.57        2.88      3.46 o 
  -1  25   3       58.82       53.41      5.32 o 
   0  25   3       29.62       24.06      4.26 o 
   1  25   3       27.52       32.06      6.32 o 
   2  25   3        0.42       -1.21      4.89 o 
   3  25   3        2.29       -1.36      4.83 o 
   4  25   3       32.04       29.67      7.08 o 
  -4  26   3        4.87        3.00      3.59 o 
  -3  26   3        5.81        3.57      3.38 o 
  -2  26   3       76.56       76.19      6.37 o 
  -1  26   3       96.68      113.36      7.23 o 
   0  26   3       14.73       12.37      3.97 o 
   1  26   3        0.00       -1.87      3.11 o 
   2  26   3        2.14        2.01      4.74 o 
   3  26   3       16.75       13.83      6.16 o 
  -3  27   3        1.60        6.90      6.14 o 
  -2  27   3        2.50        4.19      6.77 o 
  -1  27   3        9.07        9.48      3.75 o 
   0  27   3        0.27        3.63      3.46 o 
   1  27   3       10.43        7.55      5.32 o 
   2  27   3        5.40        3.08      5.09 o 
   3  27   3        3.91       -4.56      4.77 o 
  -3  28   3        3.45       -0.36      3.70 o 
  -2  28   3        1.99        4.33      5.27 o 
  -1  28   3       15.67       14.60      4.35 o 
   0  28   3        0.27        2.48      3.42 o 
   1  28   3       12.62       14.25      4.31 o 
   2  28   3        0.62        0.65      5.36 o 
  -1  29   3        0.33       -4.39      3.54 o 
   0  29   3       55.78       42.22      5.79 o 
  -8   0   4      119.37      113.48      9.54 o 
  -6   0   4       34.79       34.45      4.48 o 
  -4   0   4       17.29       -0.68      6.19 o 
  -2   0   4     2547.21     2409.69     31.26 o 
   0   0   4      558.21      522.88      8.38 o 
   2   0   4     1057.31     1064.28     12.56 o 
   4   0   4     1180.04     1119.56     24.16 o 
   6   0   4        5.93        4.80      3.23 o 
   8   0   4        0.73        2.31      5.57 o 
  -9   1   4       27.01       27.79      3.91 o 
  -8   1   4       10.36       10.41      3.06 o 
  -7   1   4      397.86      385.11      8.59 o 
  -6   1   4      158.38      140.99      5.32 o 
  -5   1   4       20.14       14.18      2.46 o 
  -4   1   4      146.41      146.76      4.18 o 
  -3   1   4       83.16       81.77      2.96 o 
  -2   1   4       37.57       22.19      1.31 o 
  -1   1   4      932.00      781.71      7.88 o 
   0   1   4       38.50       47.55      1.56 o 
   1   1   4     1596.34     1563.28     12.16 o 
   2   1   4       22.67       16.76      1.42 o 
   3   1   4      175.08      152.51      4.46 o 
   4   1   4      259.20      260.56      6.24 o 
   5   1   4      283.34      250.24      6.62 o 
   6   1   4       39.06       39.77      4.12 o 
   7   1   4       39.92       41.04      4.52 o 
   8   1   4        8.39       13.69      4.75 o 
  -9   2   4        1.91        0.76      3.13 o 
  -8   2   4        1.76        0.72      2.54 o 
  -7   2   4       59.20       63.83      4.52 o 
  -6   2   4       83.11       82.71      5.73 o 
  -5   2   4        7.69        9.61      2.05 o 
  -4   2   4      128.00      145.60      4.43 o 
  -3   2   4      251.11      189.26      4.31 o 
  -2   2   4      739.95      739.69     11.04 o 
  -1   2   4       66.59       53.48      2.32 o 
   0   2   4      607.40      625.11      8.76 o 
   1   2   4      254.21      215.28      6.25 o 
   2   2   4       70.65       74.35      2.26 o 
   3   2   4       21.86       24.95      2.61 o 
   4   2   4       72.31       74.81      5.34 o 
   5   2   4      545.95      513.57     11.02 o 
   6   2   4       94.13       89.45      5.32 o 
   7   2   4      135.53      116.47      6.42 o 
   8   2   4        4.03        7.67      4.37 o 
  -9   3   4       16.98       21.08      3.74 o 
  -8   3   4       75.04       71.46      4.65 o 
  -7   3   4      109.07      109.27      4.99 o 
  -6   3   4      132.15      132.94      5.04 o 
  -5   3   4       76.82       79.91      4.18 o 
  -4   3   4      184.46      183.31      4.73 o 
  -3   3   4       61.17       74.86      2.90 o 
  -2   3   4        3.57        2.41      0.87 o 
  -1   3   4        8.55        4.50      0.95 o 
   0   3   4     2178.06     2278.47     18.27 o 
   1   3   4     2632.69     2811.60     21.81 o 
   2   3   4      203.65      234.36      4.40 o 
   3   3   4     2356.33     2318.31     27.19 o 
   4   3   4      395.09      409.01      9.12 o 
   5   3   4      213.84      204.33      6.94 o 
   6   3   4       16.27       25.45      5.84 o 
   7   3   4       60.00       68.53      6.36 o 
   8   3   4        2.33        3.48      4.40 o 
  -9   4   4        0.01       -1.84      2.73 o 
  -8   4   4       21.32       20.60      3.39 o 
  -7   4   4        1.70        4.67      2.42 o 
  -6   4   4       92.84       93.03      4.37 o 
  -5   4   4       80.81       67.06      3.90 o 
  -4   4   4     1808.00     1795.65     18.66 o 
  -3   4   4      420.50      457.92      7.06 o 
  -2   4   4      647.89      773.21      9.78 o 
  -1   4   4      219.75      227.33      3.71 o 
   0   4   4       13.60        6.48      1.03 o 
   1   4   4      263.29      309.98      4.70 o 
   2   4   4      196.05      206.07      4.19 o 
   3   4   4     1837.89     1835.06     22.74 o 
   4   4   4      134.58      134.44      5.40 o 
   5   4   4      331.57      306.97      8.46 o 
   6   4   4       15.33       22.25      3.56 o 
   7   4   4       35.77       35.24      4.26 o 
   8   4   4       36.63       41.56      9.87 o 
  -9   5   4        7.44        7.14      3.08 o 
  -8   5   4       27.72       28.88      3.63 o 
  -7   5   4      246.26      238.89      6.91 o 
  -6   5   4      226.84      250.33      6.72 o 
  -5   5   4      102.55      109.34      4.25 o 
  -4   5   4      371.66      477.12      8.05 o 
  -3   5   4      976.77     1007.83     11.80 o 
  -2   5   4      850.84      834.83      9.90 o 
  -1   5   4     1998.82     2058.43     17.04 o 
   0   5   4     1815.10     1811.59     15.22 o 
   1   5   4       10.85       16.81      1.23 o 
   2   5   4      966.78      945.79     12.01 o 
   3   5   4      331.73      313.06      5.66 o 
   4   5   4      380.00      381.78      8.88 o 
   5   5   4      357.52      349.70     14.87 o 
   6   5   4      304.75      306.24      8.94 o 
   7   5   4       15.63       23.29      3.89 o 
   8   5   4       12.57       18.98      3.98 o 
  -9   6   4        1.26        2.98      2.94 o 
  -8   6   4        0.06       -3.65      2.43 o 
  -7   6   4        0.39        0.69      2.28 o 
  -6   6   4      189.46      174.18      6.33 o 
  -5   6   4      277.26      272.74      7.52 o 
  -4   6   4      247.19      248.19      5.51 o 
  -3   6   4      116.50      118.03      3.62 o 
  -2   6   4       53.69       63.99      2.61 o 
  -1   6   4      171.42      160.78      3.63 o 
   0   6   4     1486.64     1659.55     14.27 o 
   1   6   4     1818.86     1958.04     16.27 o 
   2   6   4        0.14       -0.97      1.26 o 
   3   6   4       76.50       93.29      3.38 o 
   4   6   4      519.36      528.63     16.52 o 
   5   6   4      627.40      622.35     12.32 o 
   6   6   4       14.83        5.09      3.27 o 
   7   6   4        0.10       -0.74      2.63 o 
   8   6   4        0.52        3.03      2.98 o 
  -9   7   4        4.14        3.83      2.98 o 
  -8   7   4       34.41       38.14      4.44 o 
  -7   7   4       18.39       25.66      3.33 o 
  -6   7   4       51.30       76.89      4.51 o 
  -5   7   4        4.27        4.49      1.89 o 
  -4   7   4       17.55       30.96      2.68 o 
  -3   7   4      757.85      759.23     10.17 o 
  -2   7   4     1359.82     1427.39     14.80 o 
  -1   7   4     1483.58     1440.58     16.57 o 
   0   7   4     1094.52     1185.24     12.35 o 
   1   7   4      129.88      103.01      2.72 o 
   2   7   4        0.31       -0.53      1.08 o 
   3   7   4      130.67      127.98      4.59 o 
   4   7   4      154.46      150.47      5.73 o 
   5   7   4       46.99       48.70      4.07 o 
   6   7   4       21.29       16.84      3.29 o 
   7   7   4      160.48      160.22      7.27 o 
   8   7   4       35.13       43.01      5.04 o 
  -9   8   4        0.36       -2.49      4.21 o 
  -8   8   4      140.78      155.01      8.15 o 
  -7   8   4      129.42      117.90      5.36 o 
  -6   8   4       49.45       39.76      3.51 o 
  -5   8   4      122.55      110.61      4.39 o 
  -4   8   4       58.92       64.92      3.17 o 
  -3   8   4      407.41      376.04      6.54 o 
  -2   8   4      743.34      865.48     10.37 o 
  -1   8   4      328.29      355.53      5.69 o 
   0   8   4     3002.85     3180.68     27.60 o 
   1   8   4        6.73       12.81      1.26 o 
   2   8   4      141.55      151.38      3.93 o 
   3   8   4      413.05      382.24      6.67 o 
   4   8   4     1957.20     1959.30     25.10 o 
   5   8   4      200.99      195.36      6.94 o 
   6   8   4      303.04      290.04      8.83 o 
   7   8   4       91.94       91.87      5.88 o 
   8   8   4        3.67        5.80      3.32 o 
  -9   9   4        3.02        5.19      3.15 o 
  -8   9   4       31.03       24.24      3.72 o 
  -7   9   4        0.05        2.67      2.54 o 
  -6   9   4       32.68       28.24      4.69 o 
  -5   9   4        0.12        1.03      2.01 o 
  -4   9   4      236.32      231.83      6.88 o 
  -3   9   4        1.40        1.70      1.40 o 
  -2   9   4      355.20      319.53      6.29 o 
  -1   9   4       28.01       30.58      1.93 o 
   0   9   4       79.39       74.93      2.72 o 
   1   9   4      659.95      676.13      7.55 o 
   2   9   4        1.15        1.58      1.32 o 
   3   9   4        5.18        2.55      1.53 o 
   4   9   4      447.76      433.07      9.66 o 
   5   9   4        2.50        2.82      2.55 o 
   6   9   4      341.57      345.35      9.57 o 
   7   9   4        0.02       -2.19      3.41 o 
   8   9   4       42.34       50.66      5.28 o 
  -8  10   4        0.06        0.49      2.78 o 
  -7  10   4      698.00      691.72     12.21 o 
  -6  10   4      716.31      695.83     11.52 o 
  -5  10   4      156.84      153.19      5.19 o 
  -4  10   4        0.18        2.68      1.67 o 
  -3  10   4       14.68       16.68      1.97 o 
  -2  10   4      421.17      389.25      6.41 o 
  -1  10   4      518.21      542.76     11.31 o 
   0  10   4     1030.05     1144.70     12.25 o 
   1  10   4      139.76      123.35      3.92 o 
   2  10   4      102.86      111.75      3.60 o 
   3  10   4      105.19      120.21      4.07 o 
   4  10   4       67.92       67.66      4.31 o 
   5  10   4      446.68      459.68     11.58 o 
   6  10   4        9.88       11.33      3.09 o 
   7  10   4       20.62       25.22      4.01 o 
  -8  11   4       13.52       20.83      3.64 o 
  -7  11   4        9.52       11.99      3.18 o 
  -6  11   4        0.03        0.45      2.29 o 
  -5  11   4       88.06       82.37      4.13 o 
  -4  11   4        6.54        1.60      1.87 o 
  -3  11   4      361.28      344.34      6.46 o 
  -2  11   4       40.90       44.97      3.43 o 
  -1  11   4      350.73      334.63      5.73 o 
   0  11   4      144.06      140.44      3.63 o 
   1  11   4      108.19      125.70      3.39 o 
   2  11   4       17.21       17.40      1.93 o 
   3  11   4     1338.46     1288.68     23.80 o 
   4  11   4      298.24      270.00      7.55 o 
   5  11   4        1.29        5.25      2.51 o 
   6  11   4        0.76       -0.73      4.99 o 
   7  11   4       23.94       28.51      5.26 o 
  -8  12   4       61.94       59.14      4.79 o 
  -7  12   4       30.74       34.75      3.83 o 
  -6  12   4      465.99      481.70     10.45 o 
  -5  12   4       17.65       22.36      2.80 o 
  -4  12   4      139.84      125.73      4.53 o 
  -3  12   4       77.23       73.62      3.31 o 
  -2  12   4      542.44      534.32      7.95 o 
  -1  12   4       27.14       27.95      2.05 o 
   0  12   4        0.21       -1.64      1.14 o 
   1  12   4      310.16      312.80      5.42 o 
   2  12   4      723.91      698.38     12.16 o 
   3  12   4      132.70      130.47      4.37 o 
   4  12   4       59.16       63.79      5.46 o 
   5  12   4      328.13      328.92     11.45 o 
   6  12   4        7.22       11.08      3.92 o 
   7  12   4       20.39       22.53      9.12 o 
  -8  13   4        1.54        5.02      3.10 o 
  -7  13   4        6.24       -2.95      2.56 o 
  -6  13   4      875.54      870.22     13.49 o 
  -5  13   4       17.73       19.10      2.79 o 
  -4  13   4      664.63      642.85     11.69 o 
  -3  13   4       11.69        9.64      1.94 o 
  -2  13   4      623.07      575.96     11.85 o 
  -1  13   4        2.97        7.50      1.61 o 
   0  13   4       88.20      105.83      3.30 o 
   1  13   4      284.91      280.49      5.25 o 
   2  13   4      183.90      178.07      6.71 o 
   3  13   4      551.52      548.38     10.53 o 
   4  13   4      249.41      260.10      7.39 o 
   5  13   4       28.51       25.69      4.59 o 
   6  13   4       19.51       19.56      4.42 o 
   7  13   4       33.18       36.26      5.81 o 
  -8  14   4        4.79        4.54      3.48 o 
  -7  14   4        7.77        4.53      3.32 o 
  -6  14   4       36.84       31.81      3.56 o 
  -5  14   4      433.31      464.15      9.05 o 
  -4  14   4       84.67       85.48      4.25 o 
  -3  14   4        7.93        7.46      2.02 o 
  -2  14   4      229.97      224.95      5.18 o 
  -1  14   4      259.11      275.90      6.63 o 
   0  14   4      436.36      460.57      8.34 o 
   1  14   4        8.89        2.12      1.77 o 
   2  14   4      340.38      339.74      9.30 o 
   3  14   4      142.65      132.41      5.51 o 
   4  14   4        0.04       -2.87      1.92 o 
   5  14   4        0.27       -0.24      2.99 o 
   6  14   4       11.40        9.34      4.01 o 
   7  14   4        2.62        6.34      6.32 o 
  -8  15   4       31.19       31.41      4.55 o 
  -7  15   4      240.78      234.72      8.43 o 
  -6  15   4        4.22        6.44      3.16 o 
  -5  15   4        6.64        7.89      2.75 o 
  -4  15   4       12.36       12.20      2.73 o 
  -3  15   4      988.16      961.74     12.64 o 
  -2  15   4      227.07      238.18      6.28 o 
  -1  15   4     1683.91     1616.93     19.66 o 
   0  15   4        4.32        0.08      1.81 o 
   1  15   4      138.04      128.08      4.45 o 
   2  15   4       82.35       91.52      5.42 o 
   3  15   4      329.22      337.84      8.48 o 
   4  15   4      227.08      226.26      7.15 o 
   5  15   4       61.78       55.86      5.62 o 
   6  15   4       57.90       54.08      7.05 o 
   7  15   4      101.00      112.96     15.64 o 
  -7  16   4       36.17       32.55      4.29 o 
  -6  16   4        0.01        0.02      2.84 o 
  -5  16   4      210.16      198.97      7.15 o 
  -4  16   4       18.39       10.79      3.19 o 
  -3  16   4     1073.36     1075.28     20.32 o 
  -2  16   4      107.02      108.33      9.58 o 
  -1  16   4        7.77        5.92      2.13 o 
   0  16   4      133.95      138.29      4.87 o 
   1  16   4       22.65       26.23      2.67 o 
   2  16   4       68.18       66.65      7.54 o 
   3  16   4      199.44      188.74      8.63 o 
   4  16   4        2.02        1.99      2.41 o 
   5  16   4      131.43      135.30      7.99 o 
   6  16   4        2.19        1.68      4.96 o 
  -7  17   4        0.73        1.00      3.08 o 
  -6  17   4      210.34      226.09     18.33 o 
  -5  17   4      118.67      114.41     10.45 o 
  -4  17   4      158.67      155.03      7.22 o 
  -3  17   4      493.45      487.19     15.30 o 
  -2  17   4      884.28      874.45     20.24 o 
  -1  17   4       30.21       34.93      3.84 o 
   0  17   4      322.12      319.83     11.27 o 
   1  17   4      499.28      461.81     16.81 o 
   2  17   4        0.41       -1.84      2.33 o 
   3  17   4       58.01       56.14      5.74 o 
   4  17   4       33.59       34.29      4.50 o 
   5  17   4       38.81       30.21      4.92 o 
   6  17   4       68.29       82.16      8.78 o 
  -7  18   4       23.80       24.33      4.63 o 
  -6  18   4        3.02        6.18      3.42 o 
  -5  18   4      110.00      116.04      6.92 o 
  -4  18   4      730.03      735.44     16.20 o 
  -3  18   4        7.10        8.40      4.12 o 
  -2  18   4        1.61        1.11      2.70 o 
  -1  18   4      738.77      704.00     14.56 o 
   0  18   4      400.19      402.44     10.46 o 
   1  18   4      147.37      136.78      8.25 o 
   2  18   4       58.91       55.45      4.74 o 
   3  18   4        1.90       -1.12      2.70 o 
   4  18   4       60.80       79.10      5.56 o 
   5  18   4       45.92       59.07      9.54 o 
   6  18   4       68.00       89.56     19.34 o 
  -7  19   4        8.97       13.18      4.21 o 
  -6  19   4       20.04       27.43      6.23 o 
  -5  19   4        1.23        3.11      3.25 o 
  -4  19   4       64.59       55.29      5.31 o 
  -3  19   4       11.46       10.63      3.40 o 
  -2  19   4       11.50       15.60      3.56 o 
  -1  19   4      169.43      168.94      7.19 o 
   0  19   4       68.48       70.71      4.98 o 
   1  19   4        1.15        0.44      2.69 o 
   2  19   4      163.81      167.08     10.57 o 
   3  19   4       15.14       15.46      5.24 o 
   4  19   4        0.01        2.52      2.54 o 
   5  19   4       14.55       16.19      4.34 o 
   6  19   4        5.53       14.17      4.56 o 
  -6  20   4        0.02       -0.64      3.06 o 
  -5  20   4        7.26        5.62      3.45 o 
  -4  20   4       89.30       96.70      9.08 o 
  -3  20   4        1.35       -1.00      2.60 o 
  -2  20   4        2.09        1.38      3.15 o 
  -1  20   4       20.17       21.84      3.65 o 
   0  20   4      496.48      477.74     30.10 o 
   1  20   4      168.91      160.50      8.23 o 
   2  20   4       98.71       89.99      8.20 o 
   3  20   4       16.57       19.31      5.18 o 
   4  20   4        4.27        4.60      6.62 o 
   5  20   4       28.07       14.72      6.19 o 
  -6  21   4       42.41       49.65      7.85 o 
  -5  21   4        0.08       -0.16      3.19 o 
  -4  21   4       71.03       83.18      9.00 o 
  -3  21   4      120.56      106.40      9.11 o 
  -2  21   4       23.86       26.28      5.63 o 
  -1  21   4        0.03        0.17      2.75 o 
   0  21   4        5.40        0.34      2.74 o 
   1  21   4      141.33      135.26      6.75 o 
   2  21   4        0.36        9.48      5.09 o 
   3  21   4       56.33       55.85      7.37 o 
   4  21   4       24.18       22.37      4.45 o 
   5  21   4        0.99        0.03      4.95 o 
  -6  22   4        0.28       -1.96      3.37 o 
  -5  22   4       23.23       23.48      6.28 o 
  -4  22   4       23.94       31.88      6.43 o 
  -3  22   4       47.54       44.00      7.30 o 
  -2  22   4        0.82       -0.87      3.46 o 
  -1  22   4        3.35        4.69      3.31 o 
   0  22   4       67.56       72.49      5.36 o 
   1  22   4        0.14        4.44      4.50 o 
   2  22   4        0.62       -1.18      4.38 o 
   3  22   4        7.38        9.59      5.09 o 
   4  22   4       35.08       30.65      6.81 o 
   5  22   4        1.00       -0.18      4.41 o 
  -5  23   4        0.02        1.23      4.99 o 
  -4  23   4        1.85       -1.18      9.09 o 
  -3  23   4      113.05      117.76      7.13 o 
  -2  23   4       59.62       63.10      5.72 o 
  -1  23   4        2.78        0.15      2.94 o 
   0  23   4       34.18       27.83      5.66 o 
   1  23   4      251.51      268.47     14.24 o 
   2  23   4       54.41       56.65      7.67 o 
   3  23   4       25.98       23.96      6.19 o 
   4  23   4       53.78       64.32      8.50 o 
  -5  24   4       30.95       34.38      5.34 o 
  -4  24   4        1.30        1.83      3.29 o 
  -3  24   4        4.63        3.98      3.40 o 
  -2  24   4        5.87       10.31      3.65 o 
  -1  24   4       95.42       90.18     12.64 o 
   0  24   4       31.28       33.10      6.59 o 
   1  24   4        9.63        9.21      5.33 o 
   2  24   4        1.98        6.69      4.98 o 
   3  24   4        4.15       -1.92      4.21 o 
   4  24   4       31.45       42.67      7.46 o 
  -4  25   4        0.84        1.80      3.86 o 
  -3  25   4        0.21       -0.90      9.88 o 
  -2  25   4       69.17       65.26      6.04 o 
  -1  25   4        9.62       14.44      4.13 o 
   0  25   4        6.47        5.95      3.62 o 
   1  25   4        8.87        3.55      5.15 o 
   2  25   4       17.28       19.04      6.34 o 
   3  25   4        3.42       -1.48      4.74 o 
  -4  26   4        6.79       12.63      4.43 o 
  -3  26   4        6.46        9.30      3.96 o 
  -2  26   4        4.49        9.26      4.06 o 
  -1  26   4       11.47       13.47      4.11 o 
   0  26   4       28.99       29.02      4.75 o 
   1  26   4       17.17       28.52      6.99 o 
   2  26   4        0.01        2.10      4.77 o 
   3  26   4        0.75       -6.90      4.74 o 
  -3  27   4       11.02       17.44      4.67 o 
  -2  27   4       74.46       84.14      6.99 o 
  -1  27   4       30.00       36.38      5.32 o 
   0  27   4        2.28        1.02      4.41 o 
   1  27   4       66.56       79.24      9.77 o 
   2  27   4        1.53       -1.42      4.89 o 
  -1  28   4       18.02       16.65      4.84 o 
   0  28   4        3.88        4.31      3.77 o 
  -9   0   5        0.02       -8.77      5.85 o 
  -7   0   5       38.96       44.59      9.71 o 
  -5   0   5      162.74      164.92     11.02 o 
  -3   0   5      494.74      535.76     23.62 o 
  -1   0   5     2320.52     2232.80     27.29 o 
   1   0   5      322.15      345.41      6.27 o 
   3   0   5      908.51      843.74     24.76 o 
   5   0   5      169.46      172.88      9.03 o 
   7   0   5      122.16      116.11     11.61 o 
  -9   1   5       20.28       20.04      4.21 o 
  -8   1   5        2.10       -1.36      2.67 o 
  -7   1   5        0.88       -2.01      2.12 o 
  -6   1   5       11.95       11.46      3.77 o 
  -5   1   5      197.55      194.10      5.54 o 
  -4   1   5      439.30      456.21      7.87 o 
  -3   1   5     1041.13     1046.80     14.84 o 
  -2   1   5      305.55      243.34      4.62 o 
  -1   1   5       55.07       52.37      2.07 o 
   0   1   5       65.29       55.68      1.89 o 
   1   1   5        0.74       -0.07      0.76 o 
   2   1   5      316.10      302.01      6.24 o 
   3   1   5      117.77      118.81      4.50 o 
   4   1   5        0.84       -3.04      2.03 o 
   5   1   5      215.32      214.95     10.33 o 
   6   1   5        8.20       15.18      3.54 o 
   7   1   5        0.03        0.85      3.57 o 
  -9   2   5        0.36       -1.42      2.99 o 
  -8   2   5       17.04       18.79      3.39 o 
  -7   2   5       35.81       31.00      3.47 o 
  -6   2   5     1038.48     1000.73     14.16 o 
  -5   2   5        5.64        3.72      1.93 o 
  -4   2   5      107.25      133.27      4.34 o 
  -3   2   5      128.26      141.39      4.84 o 
  -2   2   5      921.61      920.85      9.54 o 
  -1   2   5      326.60      321.29      5.24 o 
   0   2   5      100.07       80.07      4.46 o 
   1   2   5       50.84       60.49      2.01 o 
   2   2   5      761.89      724.22     11.98 o 
   3   2   5      190.01      199.46      6.61 o 
   4   2   5       87.02       82.38      6.71 o 
   5   2   5        8.53        7.09      2.72 o 
   6   2   5      405.27      399.49     10.66 o 
   7   2   5       54.35       53.60      6.04 o 
  -9   3   5       84.11       84.21      5.59 o 
  -8   3   5       75.93       69.46      4.72 o 
  -7   3   5       24.85       23.36      3.25 o 
  -6   3   5       22.31       20.89      2.89 o 
  -5   3   5      193.17      214.20      5.79 o 
  -4   3   5       88.83       77.45      3.43 o 
  -3   3   5     1243.18     1230.37     14.12 o 
  -2   3   5      250.78      236.38      4.13 o 
  -1   3   5       12.29       10.13      1.23 o 
   0   3   5      760.96      819.48      8.65 o 
   1   3   5      174.07      203.04      3.90 o 
   2   3   5      292.74      286.98      8.98 o 
   3   3   5        2.07        4.54      2.17 o 
   4   3   5     1336.81     1317.59     19.38 o 
   5   3   5      154.78      156.59      6.48 o 
   6   3   5       73.33       76.15      5.33 o 
   7   3   5        0.74       -0.28      2.71 o 
  -9   4   5       40.90       27.75      4.15 o 
  -8   4   5        1.29       -1.37      2.68 o 
  -7   4   5      250.22      242.27      7.14 o 
  -6   4   5       16.62       15.89      2.71 o 
  -5   4   5      127.04      127.40      4.62 o 
  -4   4   5      243.73      248.25      5.74 o 
  -3   4   5       26.72       29.18      2.26 o 
  -2   4   5        7.86        7.00      1.21 o 
  -1   4   5      181.24      177.19      3.56 o 
   0   4   5      117.89       93.59      2.63 o 
   1   4   5      400.73      418.53      5.45 o 
   2   4   5       46.06       47.37      3.29 o 
   3   4   5      536.06      512.80     10.26 o 
   4   4   5      304.10      295.60      8.21 o 
   5   4   5        3.18        3.83      2.56 o 
   6   4   5       17.23       23.15      3.73 o 
   7   4   5        6.52        8.46      4.76 o 
  -9   5   5        8.40        8.51      3.35 o 
  -8   5   5       33.24       41.18      4.28 o 
  -7   5   5       22.19       19.40      3.70 o 
  -6   5   5       23.35       24.29      3.24 o 
  -5   5   5        3.37        5.12      1.95 o 
  -4   5   5       22.15       22.92      2.38 o 
  -3   5   5       56.72       51.09      2.74 o 
  -2   5   5      223.68      220.46      4.08 o 
  -1   5   5        9.09       11.64      1.32 o 
   0   5   5       36.75       31.17      1.71 o 
   1   5   5      166.49      145.13      3.10 o 
   2   5   5      170.85      163.15      4.17 o 
   3   5   5        9.82       12.45      2.49 o 
   4   5   5       57.92       57.38      4.22 o 
   5   5   5      434.58      443.18     13.16 o 
   6   5   5        0.71       -2.23      3.63 o 
   7   5   5       42.89       42.81      4.85 o 
  -9   6   5        0.88        0.41      2.96 o 
  -8   6   5        4.61       11.18      3.14 o 
  -7   6   5       47.07       49.82      4.11 o 
  -6   6   5      105.71      119.39      4.96 o 
  -5   6   5        0.02        1.35      2.27 o 
  -4   6   5        0.72       -1.31      1.46 o 
  -3   6   5      170.36      173.76      4.58 o 
  -2   6   5      335.04      303.06      5.00 o 
  -1   6   5      108.66      155.00      3.43 o 
   0   6   5      673.45      704.69      7.96 o 
   1   6   5      581.44      558.04      6.72 o 
   2   6   5       69.73       76.99      3.14 o 
   3   6   5      110.28      115.01      5.06 o 
   4   6   5       12.08       15.59      3.03 o 
   5   6   5       20.45       23.07      3.41 o 
   6   6   5      224.74      233.25      8.25 o 
   7   6   5      155.32      158.86      7.62 o 
  -8   7   5       36.55       26.46      3.74 o 
  -7   7   5       12.40        9.00      5.19 o 
  -6   7   5      167.78      135.67      5.27 o 
  -5   7   5        3.11        3.48      2.03 o 
  -4   7   5      460.49      442.58      7.95 o 
  -3   7   5      378.29      393.37      7.03 o 
  -2   7   5      152.92      152.48      3.56 o 
  -1   7   5        4.92        1.03      1.00 o 
   0   7   5      658.23      724.30      8.19 o 
   1   7   5       27.07       16.89      2.33 o 
   2   7   5      189.71      181.28      4.56 o 
   3   7   5       56.69       53.39      4.01 o 
   4   7   5     1442.93     1422.37     20.64 o 
   5   7   5        2.93        6.44      2.70 o 
   6   7   5      129.66      137.58      6.53 o 
   7   7   5       19.10       21.30      4.14 o 
  -8   8   5       11.16       12.66      3.42 o 
  -7   8   5      114.25      105.85      5.35 o 
  -6   8   5       45.90       39.29      3.53 o 
  -5   8   5       20.91       25.16      2.77 o 
  -4   8   5        0.01        1.39      2.21 o 
  -3   8   5      430.28      438.82      7.58 o 
  -2   8   5        3.29        0.53      1.68 o 
  -1   8   5      161.16      167.22      5.19 o 
   0   8   5      115.82      115.15      3.06 o 
   1   8   5      113.57      108.96      3.58 o 
   2   8   5      387.53      374.49      6.69 o 
   3   8   5        0.84        2.13      2.28 o 
   4   8   5      940.61      917.97     19.68 o 
   5   8   5        7.87        3.55      2.62 o 
   6   8   5       28.40       33.10      4.13 o 
   7   8   5        0.12       -2.11      2.65 o 
  -8   9   5       10.11        2.72      7.65 o 
  -7   9   5       20.86       31.15      3.65 o 
  -6   9   5        8.35       14.04      2.83 o 
  -5   9   5      126.89      135.38      4.97 o 
  -4   9   5        2.93        0.91      1.77 o 
  -3   9   5       32.99       38.73      2.77 o 
  -2   9   5      222.55      200.29      4.82 o 
  -1   9   5        7.64        6.81      1.52 o 
   0   9   5      498.55      500.84      6.67 o 
   1   9   5       28.35       22.02      2.06 o 
   2   9   5        5.90        2.83      1.55 o 
   3   9   5        0.23       -0.44      1.94 o 
   4   9   5        2.87        6.83      2.64 o 
   5   9   5      140.78      128.92      6.10 o 
   6   9   5       86.20       75.82      5.34 o 
   7   9   5       43.80       54.40      5.10 o 
  -8  10   5       10.57        2.58      3.05 o 
  -7  10   5      465.53      426.64      9.73 o 
  -6  10   5      213.73      233.16      7.85 o 
  -5  10   5       19.92       19.08      2.70 o 
  -4  10   5        6.83        5.78      2.06 o 
  -3  10   5      584.83      577.91      9.00 o 
  -2  10   5      645.69      628.21      9.06 o 
  -1  10   5       83.17       67.69      2.89 o 
   0  10   5      170.43      176.59      3.89 o 
   1  10   5        1.01       -0.37      1.35 o 
   2  10   5       23.17       25.97      2.62 o 
   3  10   5      325.54      316.70      8.48 o 
   4  10   5      516.49      501.61     10.97 o 
   5  10   5        2.91        7.92      2.77 o 
   6  10   5       56.37       53.66      7.31 o 
   7  10   5       20.44       24.43     12.13 o 
  -8  11   5      132.37      141.22      6.89 o 
  -7  11   5       96.72      107.38      5.58 o 
  -6  11   5       83.86       89.96      4.76 o 
  -5  11   5       36.88       43.28      3.41 o 
  -4  11   5      394.35      391.47      7.70 o 
  -3  11   5      282.82      246.39      5.73 o 
  -2  11   5      192.80      176.91      4.61 o 
  -1  11   5       65.17       72.25      3.58 o 
   0  11   5      487.89      458.27      7.15 o 
   1  11   5      150.24      171.08      4.59 o 
   2  11   5       37.40       33.52      2.66 o 
   3  11   5      220.37      232.36     11.90 o 
   4  11   5      167.90      150.99      6.39 o 
   5  11   5        0.11        5.94      3.27 o 
   6  11   5        0.01       -4.09      2.73 o 
   7  11   5       13.77       25.93      8.78 o 
  -8  12   5       20.24       21.22      3.82 o 
  -7  12   5       52.57       57.35      5.53 o 
  -6  12   5       56.19       55.51      4.05 o 
  -5  12   5      236.26      250.10      6.59 o 
  -4  12   5        0.94       -2.29      1.82 o 
  -3  12   5      120.97      116.07      4.22 o 
  -2  12   5        3.94        0.42      1.58 o 
  -1  12   5      696.41      708.87      9.66 o 
   0  12   5       11.21       16.94      1.98 o 
   1  12   5        1.41        6.44      3.28 o 
   2  12   5        7.52        3.56      2.19 o 
   3  12   5      690.57      699.89     10.55 o 
   4  12   5       24.79       17.25      3.99 o 
   5  12   5       62.94       76.37      6.56 o 
   6  12   5        5.35        8.79      3.81 o 
   7  12   5       36.78       36.45      5.90 o 
  -8  13   5       11.28       11.75      3.48 o 
  -7  13   5      256.25      254.99      7.81 o 
  -6  13   5        4.54        2.23      2.47 o 
  -5  13   5       96.25       91.81      4.49 o 
  -4  13   5       18.45       14.81      2.56 o 
  -3  13   5      770.37      745.24     10.78 o 
  -2  13   5       76.43       80.30      4.41 o 
  -1  13   5       39.41       47.64      2.70 o 
   0  13   5      985.25      985.71     11.86 o 
   1  13   5      428.93      421.65     10.61 o 
   2  13   5        4.12        1.84      2.02 o 
   3  13   5      802.15      782.42     13.39 o 
   4  13   5      129.01      131.59      7.49 o 
   5  13   5       81.17       84.74      6.82 o 
   6  13   5        3.24       -0.33      3.07 o 
  -7  14   5       59.35       66.60      6.00 o 
  -6  14   5       25.15       27.49      3.81 o 
  -5  14   5       14.51       13.49      2.73 o 
  -4  14   5       30.57       28.74      2.95 o 
  -3  14   5       91.90       91.24      3.99 o 
  -2  14   5      235.39      217.28      6.39 o 
  -1  14   5       48.45       47.29      3.27 o 
   0  14   5      135.13      123.54      9.95 o 
   1  14   5        0.02        0.49      3.35 o 
   2  14   5      110.52       98.66      4.85 o 
   3  14   5      233.89      229.28      9.15 o 
   4  14   5        1.83        2.89      3.08 o 
   5  14   5        8.43        6.03      3.64 o 
   6  14   5       56.74       53.84      6.44 o 
  -7  15   5        9.33       11.16      7.97 o 
  -6  15   5      120.37      125.32      6.42 o 
  -5  15   5        0.04       -2.04      2.14 o 
  -4  15   5       18.32       19.98      2.71 o 
  -3  15   5      254.25      242.74      6.94 o 
  -2  15   5      128.00      130.43      5.05 o 
  -1  15   5        4.50        5.65      2.21 o 
   0  15   5        1.66        0.69      1.91 o 
   1  15   5      298.22      263.74      8.67 o 
   2  15   5        0.20       -0.98      2.08 o 
   3  15   5       65.60       65.92      4.36 o 
   4  15   5      100.51      117.34      7.41 o 
   5  15   5       57.82       46.54      5.73 o 
   6  15   5       17.70       12.97      6.74 o 
  -7  16   5        2.21        3.83      3.36 o 
  -6  16   5      227.31      223.23      9.13 o 
  -5  16   5       16.57       15.43      3.88 o 
  -4  16   5        1.55        1.44      2.41 o 
  -3  16   5        5.18        5.79      2.31 o 
  -2  16   5        2.13        2.07      2.08 o 
  -1  16   5      576.21      587.79     10.56 o 
   0  16   5      193.71      206.05      6.72 o 
   1  16   5       79.09       79.75      9.45 o 
   2  16   5       93.25      107.73      6.13 o 
   3  16   5       18.30       20.80      3.14 o 
   4  16   5       31.16       30.56      5.52 o 
   5  16   5      102.03      101.32      8.57 o 
   6  16   5        8.79        7.29      4.39 o 
  -7  17   5       39.78       47.07     13.30 o 
  -6  17   5       18.81       16.58      4.25 o 
  -5  17   5       12.45        9.00      3.55 o 
  -4  17   5       27.84       28.70      8.07 o 
  -3  17   5      351.02      367.86     15.52 o 
  -2  17   5        3.41        3.71      2.15 o 
  -1  17   5        0.43        0.24      2.07 o 
   0  17   5       50.66       47.12      3.46 o 
   1  17   5       34.25       51.61      4.46 o 
   2  17   5       26.74       29.62      4.68 o 
   3  17   5        0.40       -0.22      2.25 o 
   4  17   5        1.56       -2.88      2.93 o 
   5  17   5       43.34       62.96      6.97 o 
   6  17   5       50.81       42.68      6.40 o 
  -7  18   5       10.28        8.55      9.33 o 
  -6  18   5       59.26       61.95      5.87 o 
  -5  18   5      109.63      106.11      7.03 o 
  -4  18   5       50.68       38.42      5.94 o 
  -3  18   5       54.96       56.40      5.11 o 
  -2  18   5       98.78      109.94      6.38 o 
  -1  18   5      290.37      289.94      9.08 o 
   0  18   5      113.07      126.57      8.59 o 
   1  18   5      157.77      149.42     12.04 o 
   2  18   5       28.51       28.01     10.26 o 
   3  18   5       63.83       72.94      4.90 o 
   4  18   5        5.81       10.76      3.81 o 
   5  18   5       13.55        7.58      4.02 o 
  -6  19   5       65.84       65.68      6.08 o 
  -5  19   5       86.10      101.17      6.92 o 
  -4  19   5      443.19      438.77     12.74 o 
  -3  19   5       91.62       83.55      6.00 o 
  -2  19   5       76.41       84.23      5.77 o 
  -1  19   5        2.53        5.44      2.98 o 
   0  19   5      457.09      460.10     11.70 o 
   1  19   5        7.79        6.84      4.35 o 
   2  19   5       42.14       38.97      6.34 o 
   3  19   5       13.52       16.00      3.31 o 
   4  19   5       98.45      113.83      7.85 o 
   5  19   5       24.01       22.48      4.98 o 
  -6  20   5       21.31       32.56      5.11 o 
  -5  20   5       40.25       46.52      5.45 o 
  -4  20   5       50.80       38.75      5.05 o 
  -3  20   5        4.09        0.14      3.03 o 
  -2  20   5      362.91      378.45     11.35 o 
  -1  20   5      163.58      166.30     10.65 o 
   0  20   5       57.89       57.60      6.56 o 
   1  20   5       30.49       34.91      6.54 o 
   2  20   5       72.69       86.35      8.41 o 
   3  20   5       36.43       39.28      5.26 o 
   4  20   5       13.73       15.69      5.95 o 
   5  20   5       39.55       42.85      8.80 o 
  -6  21   5       47.20       47.24      5.90 o 
  -5  21   5        0.59        2.61      3.31 o 
  -4  21   5        8.18       12.05      3.71 o 
  -3  21   5       72.85      105.91      7.68 o 
  -2  21   5       62.00       47.19     15.84 o 
  -1  21   5      366.58      358.43     10.90 o 
   0  21   5       18.70       21.20      3.97 o 
   1  21   5      259.94      302.71     14.87 o 
   2  21   5       28.97       29.67      6.28 o 
   3  21   5       16.91        7.50      4.31 o 
   4  21   5        6.07        6.75      5.12 o 
  -5  22   5        9.82        9.04      9.08 o 
  -4  22   5        0.82        3.99      3.38 o 
  -3  22   5        4.70       -0.76      6.26 o 
  -2  22   5       99.31       86.67      6.22 o 
  -1  22   5      316.36      309.84     19.13 o 
   0  22   5        8.67       12.94      5.54 o 
   1  22   5        1.40       20.55      5.95 o 
   2  22   5       97.35      105.57      9.77 o 
   3  22   5       56.86       56.74      8.14 o 
   4  22   5       11.92       11.22      5.89 o 
  -5  23   5        7.89        7.08      3.97 o 
  -4  23   5        0.80        1.21      3.26 o 
  -3  23   5        9.09        5.04      3.51 o 
  -2  23   5       19.69       10.39      3.86 o 
  -1  23   5       13.68       22.90      8.82 o 
   0  23   5      160.95      156.21     11.52 o 
   1  23   5      105.73      110.99     10.25 o 
   2  23   5       38.32       36.81      7.26 o 
   3  23   5        0.01        2.93      5.09 o 
  -4  24   5        6.95        4.31      3.58 o 
  -3  24   5        8.84        9.68      3.79 o 
  -2  24   5       31.76       33.97      6.01 o 
  -1  24   5        9.84        9.62      3.75 o 
   0  24   5       17.87       11.55      5.60 o 
   1  24   5        1.53        5.54      5.45 o 
   2  24   5       33.75       36.48      7.20 o 
   3  24   5        0.85       -1.48      5.12 o 
  -3  25   5       20.80       24.79      4.75 o 
  -2  25   5        0.05        1.80      4.37 o 
  -1  25   5        7.02       10.90      7.94 o 
   0  25   5       94.51       84.31      9.59 o 
   1  25   5       76.58       66.24      8.74 o 
   2  25   5       29.17       36.81      7.70 o 
  -2  26   5        0.11        2.59      3.73 o 
  -1  26   5       20.46       21.53      4.81 o 
   0  26   5       55.87       48.00      8.44 o 
   1  26   5       67.98       68.17      9.39 o 
  -8   0   6       29.91       26.47      5.38 o 
  -6   0   6       65.32       43.99      5.10 o 
  -4   0   6      353.21      407.83     11.05 o 
  -2   0   6      504.49      481.69     11.05 o 
   0   0   6      403.56      489.48      9.01 o 
   2   0   6        3.59        6.42      2.55 o 
   4   0   6       39.87       41.47      4.88 o 
   6   0   6        4.74        3.32      5.18 o 
  -8   1   6        0.03       -3.84      2.56 o 
  -7   1   6      161.59      158.84      6.18 o 
  -6   1   6      121.99      128.51      6.79 o 
  -5   1   6      136.87      135.13      7.54 o 
  -4   1   6      101.78       91.91      4.01 o 
  -3   1   6      638.79      650.69     10.52 o 
  -2   1   6        0.25        0.40      1.40 o 
  -1   1   6      268.34      275.58      4.80 o 
   0   1   6        2.96        5.57      1.27 o 
   1   1   6      106.93      122.39      4.19 o 
   2   1   6        1.82        0.30      1.59 o 
   3   1   6      185.11      179.16      5.53 o 
   4   1   6        8.32        6.12      3.21 o 
   5   1   6      290.59      282.86      8.85 o 
   6   1   6        7.85        6.46      3.13 o 
   7   1   6       46.07       40.00      8.08 o 
  -8   2   6       79.71       67.12      5.25 o 
  -7   2   6      160.59      149.51      6.10 o 
  -6   2   6      114.83       98.87      4.73 o 
  -5   2   6      113.33       95.53      4.34 o 
  -4   2   6       65.56       76.99      3.75 o 
  -3   2   6     1469.15     1460.33     16.61 o 
  -2   2   6        7.12        5.47      1.32 o 
  -1   2   6      212.43      224.96      4.37 o 
   0   2   6      557.72      606.00      7.49 o 
   1   2   6      223.60      220.40      6.39 o 
   2   2   6        4.68        4.77      2.16 o 
   3   2   6       23.56       21.50      3.10 o 
   4   2   6      150.61      148.77      6.34 o 
   5   2   6      471.57      440.26     22.45 o 
   6   2   6       19.28       19.39      4.09 o 
   7   2   6        8.13       12.47      4.60 o 
  -8   3   6       14.80       15.24      3.42 o 
  -7   3   6       55.81       42.04      3.96 o 
  -6   3   6        7.18       10.91      2.80 o 
  -5   3   6      100.48       96.56      4.41 o 
  -4   3   6       36.06       32.90      3.81 o 
  -3   3   6      155.93      140.43      4.94 o 
  -2   3   6        0.61        2.30      1.27 o 
  -1   3   6      934.57      918.74     10.94 o 
   0   3   6       51.24       39.10      2.07 o 
   1   3   6       73.92       71.38      3.00 o 
   2   3   6        6.27        5.79      4.71 o 
   3   3   6      132.85      127.13      5.56 o 
   4   3   6        0.19       -0.25      2.35 o 
   5   3   6        5.96        9.52      3.02 o 
   6   3   6        0.02       -3.75      2.50 o 
   7   3   6       34.24       36.50      4.79 o 
  -8   4   6       57.84       62.27      4.78 o 
  -7   4   6        1.00       -0.17      2.49 o 
  -6   4   6      329.71      298.67     15.28 o 
  -5   4   6      236.67      204.09      6.06 o 
  -4   4   6      223.25      222.22      7.32 o 
  -3   4   6        0.04       -0.56      1.50 o 
  -2   4   6      643.81      658.44      8.21 o 
  -1   4   6      275.74      256.35      4.73 o 
   0   4   6      510.57      493.91      6.65 o 
   1   4   6        0.82        4.20      1.39 o 
   2   4   6       17.06       18.35      2.68 o 
   3   4   6      163.75      146.67      6.00 o 
   4   4   6      511.47      488.06     13.60 o 
   5   4   6        2.66        3.32      2.63 o 
   6   4   6        4.84        7.88      3.16 o 
   7   4   6        0.06       -0.64      2.78 o 
  -8   5   6        0.45        0.41      2.78 o 
  -7   5   6       65.53       73.32      4.76 o 
  -6   5   6      140.68      137.04      7.71 o 
  -5   5   6        8.06        6.62      2.35 o 
  -4   5   6       16.14       20.66      2.56 o 
  -3   5   6        2.68        4.04      1.77 o 
  -2   5   6     1032.61      994.28     15.61 o 
  -1   5   6      436.83      427.23      7.10 o 
   0   5   6      141.88      150.65      4.23 o 
   1   5   6       53.11       61.80      2.91 o 
   2   5   6        0.74       -2.14      1.72 o 
   3   5   6       12.55        8.56      3.71 o 
   4   5   6      692.27      668.99     13.36 o 
   5   5   6      103.74       99.65      5.72 o 
   6   5   6        4.69       -0.24      2.68 o 
   7   5   6       12.78       12.62      3.75 o 
  -8   6   6        0.09       -3.58      2.60 o 
  -7   6   6      128.09      129.50      5.77 o 
  -6   6   6        0.09       -1.07      2.18 o 
  -5   6   6      233.08      214.74      6.22 o 
  -4   6   6      100.80       92.36      4.10 o 
  -3   6   6     1029.07     1027.74     13.24 o 
  -2   6   6      124.90      134.50      6.05 o 
  -1   6   6      278.29      286.44      5.07 o 
   0   6   6        9.33       14.89      1.78 o 
   1   6   6      109.81      109.58      5.07 o 
   2   6   6        7.66        6.96      2.27 o 
   3   6   6       60.27       57.47      4.25 o 
   4   6   6       84.18       84.15      5.18 o 
   5   6   6      267.04      278.63      8.95 o 
   6   6   6      134.36      128.67      8.52 o 
   7   6   6        8.98       11.75      3.57 o 
  -8   7   6       36.82       42.93      4.47 o 
  -7   7   6        3.23        1.11      3.59 o 
  -6   7   6       33.71       47.74      3.82 o 
  -5   7   6      634.77      601.12     10.42 o 
  -4   7   6      276.02      314.33     11.13 o 
  -3   7   6      160.22      134.53      4.54 o 
  -2   7   6        2.60        3.37      1.39 o 
  -1   7   6      366.87      360.75      6.88 o 
   0   7   6       40.61       48.29      2.29 o 
   1   7   6        1.46        0.94      1.41 o 
   2   7   6       23.10       40.60      3.50 o 
   3   7   6     1069.50     1032.65     16.86 o 
   4   7   6      292.26      300.91      8.80 o 
   5   7   6        1.10        0.29      2.40 o 
   6   7   6        6.60       10.01      3.25 o 
  -8   8   6       45.14       49.04      4.63 o 
  -7   8   6       28.88       29.74      3.76 o 
  -6   8   6      147.19      150.65      8.32 o 
  -5   8   6      319.48      333.11      7.75 o 
  -4   8   6       27.34       39.38      3.09 o 
  -3   8   6      149.28      132.18      6.22 o 
  -2   8   6      386.12      409.87      6.44 o 
  -1   8   6        1.10        1.29      1.23 o 
   0   8   6      147.34      141.52      3.60 o 
   1   8   6        9.22        6.19      1.70 o 
   2   8   6      113.74      121.48      5.27 o 
   3   8   6      215.95      210.35      7.36 o 
   4   8   6       12.74       15.98      3.13 o 
   5   8   6       56.94       55.42      4.67 o 
   6   8   6       21.37       21.31      4.84 o 
  -8   9   6        5.24        1.15      2.87 o 
  -7   9   6       33.36       28.08      3.80 o 
  -6   9   6       99.25      100.57      4.98 o 
  -5   9   6        3.17        1.02      2.09 o 
  -4   9   6      291.22      280.67      6.69 o 
  -3   9   6       12.02        9.07      2.16 o 
  -2   9   6      260.28      258.55      5.78 o 
  -1   9   6       34.34       47.02      2.42 o 
   0   9   6       24.51       28.61      2.02 o 
   1   9   6      104.36      106.56      3.88 o 
   2   9   6       45.65       46.54      3.69 o 
   3   9   6       51.84       58.08      4.75 o 
   4   9   6        4.66        3.11      2.44 o 
   5   9   6       17.48       12.72      3.15 o 
   6   9   6       78.08       92.05      6.05 o 
  -8  10   6       11.20        9.27      3.46 o 
  -7  10   6        2.22        4.46      2.85 o 
  -6  10   6        3.67        2.78      2.40 o 
  -5  10   6        0.71       -0.34      2.07 o 
  -4  10   6       34.83       32.79      3.01 o 
  -3  10   6      172.84      177.72      5.16 o 
  -2  10   6      124.16      101.58      3.42 o 
  -1  10   6      383.98      363.44      7.07 o 
   0  10   6       14.85       20.04      2.22 o 
   1  10   6      231.65      226.23      5.55 o 
   2  10   6        2.19        3.49      2.18 o 
   3  10   6      175.46      188.68      6.80 o 
   4  10   6      112.89      102.37      5.62 o 
   5  10   6      100.64       92.08      5.61 o 
   6  10   6       16.15       24.98      5.22 o 
  -8  11   6       15.01       11.24      3.62 o 
  -7  11   6       18.42       19.91      3.68 o 
  -6  11   6        3.21        1.44      3.68 o 
  -5  11   6       46.39       44.23      4.00 o 
  -4  11   6       65.05       64.34      4.10 o 
  -3  11   6       46.53       50.06      3.30 o 
  -2  11   6      142.25      145.22      4.58 o 
  -1  11   6      243.15      213.09      4.65 o 
   0  11   6       10.23        6.87      1.86 o 
   1  11   6      249.41      249.31      9.46 o 
   2  11   6        2.74        3.24      2.19 o 
   3  11   6      418.51      394.75      9.77 o 
   4  11   6       50.41       49.28      4.26 o 
   5  11   6       72.04       77.38     10.84 o 
   6  11   6        0.22        2.49      5.49 o 
  -7  12   6      225.78      203.88      7.28 o 
  -6  12   6        0.03       -2.06      2.39 o 
  -5  12   6       33.48       39.04      3.52 o 
  -4  12   6      330.21      314.95      7.28 o 
  -3  12   6     1126.38     1076.53     14.11 o 
  -2  12   6       51.92       44.68      2.99 o 
  -1  12   6       32.88       27.80      2.20 o 
   0  12   6      163.03      176.00      4.98 o 
   1  12   6       26.49       21.99      2.45 o 
   2  12   6      116.48      102.94      4.19 o 
   3  12   6       17.03       16.24      3.92 o 
   4  12   6      129.55      138.31      8.05 o 
   5  12   6       85.29       79.71     11.09 o 
   6  12   6        1.10        2.72      3.80 o 
  -7  13   6        7.55       -1.41      3.48 o 
  -6  13   6       13.10       12.28      3.09 o 
  -5  13   6       88.91       83.33      4.50 o 
  -4  13   6      106.55      102.55      4.56 o 
  -3  13   6        6.25        9.43      2.31 o 
  -2  13   6       94.43      107.54      4.24 o 
  -1  13   6       29.57       31.19      2.60 o 
   0  13   6        7.06       11.28      2.20 o 
   1  13   6       39.40       41.96      3.50 o 
   2  13   6        5.27        9.41      2.38 o 
   3  13   6       21.11       18.20      4.16 o 
   4  13   6        0.99        5.51      3.42 o 
   5  13   6        0.36       -4.02      2.68 o 
   6  13   6      126.43      129.32     13.70 o 
  -7  14   6       56.67       64.60      6.59 o 
  -6  14   6       80.21       76.32      4.87 o 
  -5  14   6       72.33       81.06      4.51 o 
  -4  14   6      246.76      258.99      6.79 o 
  -3  14   6      259.65      258.49      8.01 o 
  -2  14   6      213.23      203.40      6.45 o 
  -1  14   6      124.69      134.33      5.20 o 
   0  14   6       13.56        9.07      2.57 o 
   1  14   6       38.53       36.05      3.41 o 
   2  14   6       48.40       45.72      3.90 o 
   3  14   6       30.81       26.87      8.53 o 
   4  14   6        0.03       -0.37      3.17 o 
   5  14   6       53.95       58.00      6.54 o 
  -7  15   6       64.14       56.52      5.42 o 
  -6  15   6       23.87       16.38      4.78 o 
  -5  15   6      102.37      111.86      5.24 o 
  -4  15   6       74.57       64.39      4.46 o 
  -3  15   6       15.92       17.60      2.99 o 
  -2  15   6       56.72       48.05      4.84 o 
  -1  15   6      219.76      226.34      6.67 o 
   0  15   6      420.15      391.43     11.20 o 
   1  15   6       33.86       24.57      3.22 o 
   2  15   6       25.18       20.68      3.11 o 
   3  15   6      182.51      190.68     13.77 o 
   4  15   6        8.48        7.96      3.47 o 
   5  15   6        0.55        0.87      3.63 o 
  -7  16   6        0.02        3.99      3.87 o 
  -6  16   6       77.68       78.82     15.40 o 
  -5  16   6        3.27        5.47      3.17 o 
  -4  16   6        8.16       15.13      3.07 o 
  -3  16   6       85.04       76.34      5.59 o 
  -2  16   6       62.23       59.57      5.05 o 
  -1  16   6       14.73       15.39      2.78 o 
   0  16   6      102.47      116.32      6.56 o 
   1  16   6       23.12       28.74      4.04 o 
   2  16   6      200.13      210.72      7.20 o 
   3  16   6        3.16        3.25      3.21 o 
   4  16   6        1.67       -1.22      3.03 o 
   5  16   6       14.73       17.56      4.81 o 
  -6  17   6      118.74      145.10      8.40 o 
  -5  17   6       10.97        7.37      3.54 o 
  -4  17   6      132.53      151.12      8.88 o 
  -3  17   6       26.92       21.10      4.00 o 
  -2  17   6       38.54       42.04      3.65 o 
  -1  17   6        1.26        3.14      3.12 o 
   0  17   6      217.18      217.87      8.65 o 
   1  17   6       32.61       30.58      3.64 o 
   2  17   6        0.68       -0.48      2.26 o 
   3  17   6       16.08       13.36      4.14 o 
   4  17   6        5.92        9.84      4.00 o 
   5  17   6        9.15        8.44      8.38 o 
  -6  18   6        8.89        9.12      4.05 o 
  -5  18   6       15.05       18.20     12.41 o 
  -4  18   6        0.65        0.79      3.07 o 
  -3  18   6       19.06       29.69      4.58 o 
  -2  18   6        5.18        6.57      3.19 o 
  -1  18   6        9.73        6.63      3.49 o 
   0  18   6        0.52        1.91      2.89 o 
   1  18   6       40.90       32.61      4.45 o 
   2  18   6       14.58       16.47      3.49 o 
   3  18   6       17.02       23.74      4.74 o 
   4  18   6       14.23       16.27      5.94 o 
  -6  19   6        0.00        0.22      3.45 o 
  -5  19   6        4.96        0.56      3.31 o 
  -4  19   6        2.17        2.38      4.19 o 
  -3  19   6        6.30        8.75      3.62 o 
  -2  19   6       18.44       11.70      3.72 o 
  -1  19   6       45.49       54.59      8.53 o 
   0  19   6        6.86       22.54      5.77 o 
   1  19   6       92.61      100.60      9.15 o 
   2  19   6        4.84        4.81      2.73 o 
   3  19   6      104.68       97.10     20.95 o 
   4  19   6       60.58       58.98     11.70 o 
  -5  20   6        3.08        5.24      3.76 o 
  -4  20   6        0.02       -3.76      2.89 o 
  -3  20   6        0.10       -1.44      3.03 o 
  -2  20   6       18.09       22.58      4.07 o 
  -1  20   6       22.58       23.11      4.05 o 
   0  20   6        0.08        5.12      4.56 o 
   1  20   6        0.05       -1.10      4.38 o 
   2  20   6       40.65       42.08      8.85 o 
   3  20   6        0.28       -1.72      4.71 o 
   4  20   6       20.99       35.77      8.23 o 
  -5  21   6        1.83       -0.51      3.43 o 
  -4  21   6        3.27        9.00      3.81 o 
  -3  21   6        1.35        0.36      3.22 o 
  -2  21   6       70.53       81.29      6.31 o 
  -1  21   6        1.59       -0.50      4.10 o 
   0  21   6      119.69      103.29      9.89 o 
   1  21   6       35.01       18.33      5.86 o 
   2  21   6        1.84        4.58      3.81 o 
   3  21   6        2.49       -4.92      4.00 o 
  -4  22   6        6.69       12.75      4.18 o 
  -3  22   6        2.86        7.82      3.60 o 
  -2  22   6        2.86        5.08      3.47 o 
  -1  22   6       50.84       45.07      7.97 o 
   0  22   6       85.66      111.61     10.39 o 
   1  22   6       12.08        8.17      5.42 o 
   2  22   6        3.71        5.48      5.03 o 
   3  22   6        3.10        5.57      5.69 o 
  -4  23   6        0.30       -3.29      4.38 o 
  -3  23   6        0.17        8.36      3.87 o 
  -2  23   6        0.52        2.59      5.17 o 
  -1  23   6       80.15       81.29      9.59 o 
   0  23   6        3.35        3.70      5.30 o 
   1  23   6        0.45        5.30      5.54 o 
   2  23   6        3.04       -4.74      4.47 o 
  -3  24   6        3.98        7.79      3.97 o 
  -2  24   6        9.48       12.75      4.21 o 
  -1  24   6       12.85        2.67      5.92 o 
   0  24   6       77.74       79.39      9.59 o 
   1  24   6      328.13      309.58     16.76 o 
  -1  25   6       10.60       17.95      6.90 o 
   0  25   6        1.81       10.51      6.01 o 
  -7   0   7       44.69       45.72      6.01 o 
  -5   0   7      105.57      118.92      7.17 o 
  -3   0   7        9.94        6.00      3.11 o 
  -1   0   7     1312.90     1299.63     53.64 o 
   1   0   7      785.77      729.70     16.09 o 
   3   0   7      177.67      155.41      9.48 o 
   5   0   7        6.39       10.16      5.86 o 
  -8   1   7       57.76       71.49      6.71 o 
  -7   1   7       32.87       43.47      4.15 o 
  -6   1   7       75.11       66.49      4.37 o 
  -5   1   7       30.14       24.51      3.07 o 
  -4   1   7      273.67      278.85      6.85 o 
  -3   1   7      613.12      623.03     10.17 o 
  -2   1   7      675.57      650.11      9.96 o 
  -1   1   7       49.51       53.99      3.51 o 
   0   1   7       43.90       58.10      3.05 o 
   1   1   7      130.48      124.90      5.80 o 
   2   1   7      328.58      336.65     10.05 o 
   3   1   7       74.70       75.96      7.65 o 
   4   1   7      405.40      390.43     10.55 o 
   5   1   7       34.34       38.85      4.37 o 
   6   1   7       20.15       21.35      5.02 o 
  -8   2   7        1.99       -2.09      2.71 o 
  -7   2   7      100.37      101.09      8.11 o 
  -6   2   7       89.22       90.14      4.88 o 
  -5   2   7       57.58       64.99      4.00 o 
  -4   2   7       68.51       70.83      3.93 o 
  -3   2   7       18.80       16.42      3.60 o 
  -2   2   7     1033.90     1020.13     17.67 o 
  -1   2   7      261.29      247.29      4.95 o 
   0   2   7      130.94      125.93      4.34 o 
   1   2   7        0.79        1.43      2.09 o 
   2   2   7       27.08       30.58      4.95 o 
   3   2   7       12.41       15.47      3.09 o 
   4   2   7       11.68       15.83      3.27 o 
   5   2   7       20.14       18.48      3.56 o 
   6   2   7       97.97      105.73      8.73 o 
  -8   3   7        1.20       -1.21      2.76 o 
  -7   3   7       86.38       84.05      5.07 o 
  -6   3   7       12.20       13.30      2.87 o 
  -5   3   7        0.53        1.58      2.08 o 
  -4   3   7      569.60      536.05      9.66 o 
  -3   3   7      411.75      449.14     10.68 o 
  -2   3   7      311.90      315.81     12.41 o 
  -1   3   7       20.12       16.85      1.88 o 
   0   3   7      260.80      253.35      6.45 o 
   1   3   7        5.35        5.55      2.19 o 
   2   3   7       30.23       26.79      4.85 o 
   3   3   7       85.96       93.81      5.38 o 
   4   3   7      117.41      117.12      6.14 o 
   5   3   7       19.25       20.90      3.77 o 
   6   3   7       14.56       14.47      5.43 o 
  -8   4   7       22.23       10.34      3.41 o 
  -7   4   7        0.96       -1.92      2.49 o 
  -6   4   7       33.35       21.82      3.30 o 
  -5   4   7       92.85       98.66      5.27 o 
  -4   4   7      115.14      108.31      4.58 o 
  -3   4   7     1113.98     1112.28     17.96 o 
  -2   4   7      466.21      443.32      8.00 o 
  -1   4   7      124.41      114.68      3.53 o 
   0   4   7      266.07      279.80      6.09 o 
   1   4   7       28.71       31.22      4.92 o 
   2   4   7       57.43       61.88      4.99 o 
   3   4   7      103.37      112.82      5.73 o 
   4   4   7      296.52      286.00      9.05 o 
   5   4   7        5.92        3.85      3.60 o 
   6   4   7        3.27        7.61      3.32 o 
  -8   5   7        0.45       -1.59      2.92 o 
  -7   5   7        2.69        2.60      2.77 o 
  -6   5   7       28.81       29.25      3.62 o 
  -5   5   7        0.72        4.06      2.35 o 
  -4   5   7       27.60       25.79      2.96 o 
  -3   5   7        0.30        1.60      1.98 o 
  -2   5   7        5.09        5.83      2.70 o 
  -1   5   7       52.91       54.86      2.68 o 
   0   5   7        2.91        3.28      1.70 o 
   1   5   7        5.86        7.36      2.39 o 
   2   5   7       13.40       15.88      2.92 o 
   3   5   7       52.85       53.86      4.42 o 
   4   5   7       37.88       34.44      4.07 o 
   5   5   7       35.53       36.58      4.42 o 
   6   5   7        8.04       10.38      3.48 o 
  -8   6   7        2.77        8.36      3.42 o 
  -7   6   7       29.69       23.55      3.71 o 
  -6   6   7      129.94      128.43      5.54 o 
  -5   6   7       67.44       57.41      3.90 o 
  -4   6   7       45.37       55.00      3.60 o 
  -3   6   7      242.22      258.13      6.45 o 
  -2   6   7      879.02      848.26     16.80 o 
  -1   6   7       25.38       22.72      2.05 o 
   0   6   7       78.96       86.68      3.68 o 
   1   6   7       39.17       39.59      3.55 o 
   2   6   7      163.05      160.68      6.29 o 
   3   6   7      243.43      251.59      8.10 o 
   4   6   7      353.84      335.21      9.82 o 
   5   6   7        1.63       -1.04      2.94 o 
   6   6   7       51.69       58.32      6.84 o 
  -7   7   7       21.60        9.13      3.02 o 
  -6   7   7        6.26        2.94      3.08 o 
  -5   7   7       18.54       10.43      2.62 o 
  -4   7   7       55.98       41.20      3.64 o 
  -3   7   7      312.95      290.93      7.51 o 
  -2   7   7      158.92      167.23      5.04 o 
  -1   7   7      172.20      179.74      4.38 o 
   0   7   7      554.34      577.14     11.03 o 
   1   7   7       36.52       32.78      3.47 o 
   2   7   7      113.57      112.14      5.45 o 
   3   7   7       52.72       57.74      4.60 o 
   4   7   7      221.93      232.81      8.15 o 
   5   7   7        7.74        4.36      2.83 o 
   6   7   7       16.02       14.81      4.85 o 
  -7   8   7       15.48       14.08      3.22 o 
  -6   8   7        3.24       -3.80      2.79 o 
  -5   8   7        3.60        2.80      2.27 o 
  -4   8   7      237.51      231.49      6.45 o 
  -3   8   7      438.48      433.18      8.42 o 
  -2   8   7       32.71       32.78      3.91 o 
  -1   8   7      110.06      103.34      3.45 o 
   0   8   7        3.42        2.85      1.67 o 
   1   8   7       10.29        2.24      2.23 o 
   2   8   7       43.74       34.11      4.45 o 
   3   8   7      520.17      523.61     11.89 o 
   4   8   7       35.54       31.11      4.02 o 
   5   8   7        3.52        9.69      3.14 o 
   6   8   7        1.88        2.76      3.19 o 
  -7   9   7       11.57       10.20      3.17 o 
  -6   9   7       32.23       31.34      3.61 o 
  -5   9   7        0.55       -2.52      2.04 o 
  -4   9   7       31.35       33.35      3.15 o 
  -3   9   7      219.85      214.89      6.35 o 
  -2   9   7        8.56        6.42      2.04 o 
  -1   9   7       12.97       10.87      2.06 o 
   0   9   7       60.14       70.17      3.78 o 
   1   9   7      315.69      304.89      8.35 o 
   2   9   7        6.98        8.63      2.69 o 
   3   9   7      126.91      120.71      6.86 o 
   4   9   7       55.86       61.22      4.86 o 
   5   9   7      129.26      133.22      9.93 o 
  -7  10   7        6.71        7.34      3.19 o 
  -6  10   7        0.80       -0.81      2.41 o 
  -5  10   7       17.31       17.93      3.35 o 
  -4  10   7       11.80       13.96      3.33 o 
  -3  10   7       69.78       74.80      3.95 o 
  -2  10   7      396.23      407.19      7.94 o 
  -1  10   7      214.46      207.79      4.79 o 
   0  10   7        0.94       -0.06      1.67 o 
   1  10   7      144.37      134.12      5.77 o 
   2  10   7       30.25       35.86      6.10 o 
   3  10   7       64.15       60.93      4.73 o 
   4  10   7       93.18       97.08      5.91 o 
   5  10   7        0.69        2.37      3.40 o 
  -7  11   7        0.10        0.03      2.88 o 
  -6  11   7        1.39       -0.19      2.44 o 
  -5  11   7        1.74       -2.92      2.23 o 
  -4  11   7      171.43      182.38      5.92 o 
  -3  11   7        2.55       -0.30      1.81 o 
  -2  11   7       44.96       43.78      3.15 o 
  -1  11   7      176.83      175.24      7.58 o 
   0  11   7      150.29      173.53      5.28 o 
   1  11   7       29.84       36.65      2.91 o 
   2  11   7       32.63       28.58      3.53 o 
   3  11   7        2.72        3.82      2.51 o 
   4  11   7       49.97       55.93      6.07 o 
   5  11   7        0.00        3.54      3.61 o 
  -7  12   7        0.06       -3.75      2.62 o 
  -6  12   7        5.76        4.15      4.02 o 
  -5  12   7        0.48        1.09      2.37 o 
  -4  12   7        1.75        6.15      2.38 o 
  -3  12   7        5.94       -0.86      1.95 o 
  -2  12   7       19.19       19.44      2.61 o 
  -1  12   7       18.04       29.44      2.75 o 
   0  12   7       52.78       39.30      4.07 o 
   1  12   7       16.84       19.17      2.69 o 
   2  12   7        9.98       13.96      3.87 o 
   3  12   7       24.82       27.74      8.74 o 
   4  12   7       11.70        5.23      3.62 o 
   5  12   7       15.14       11.59      9.80 o 
  -6  13   7       10.59       11.57      3.15 o 
  -5  13   7        0.03       -1.73      3.63 o 
  -4  13   7       35.22       33.66      3.55 o 
  -3  13   7       37.85       44.90      3.41 o 
  -2  13   7       18.16       15.19      2.57 o 
  -1  13   7       21.11       16.53      2.84 o 
   0  13   7       31.46       34.43      4.45 o 
   1  13   7       31.56       42.45      3.81 o 
   2  13   7        0.01        3.17      3.78 o 
   3  13   7        0.18       -1.74      5.11 o 
   4  13   7        2.22        2.57      3.37 o 
   5  13   7       82.14       76.23      7.42 o 
  -6  14   7       25.03       30.22      6.74 o 
  -5  14   7        1.61        3.42      2.55 o 
  -4  14   7        4.56        4.87      2.45 o 
  -3  14   7        0.00       -0.39      2.12 o 
  -2  14   7       14.78       15.20      2.91 o 
  -1  14   7       37.57       42.62      3.68 o 
   0  14   7        3.67       -0.29      2.12 o 
   1  14   7       27.86       28.44      5.76 o 
   2  14   7       37.18       37.05      5.04 o 
   3  14   7        7.61       13.47      4.20 o 
   4  14   7       88.74       88.01      7.61 o 
  -6  15   7        6.23       -0.35      4.87 o 
  -5  15   7        8.55        4.47      3.16 o 
  -4  15   7       98.60       88.81      5.41 o 
  -3  15   7        4.08        4.99      2.62 o 
  -2  15   7        4.04        1.63      2.58 o 
  -1  15   7        2.02       -0.12      2.19 o 
   0  15   7      249.61      247.17     23.25 o 
   1  15   7       24.96       19.30      3.18 o 
   2  15   7       53.22       54.51      6.37 o 
   3  15   7        0.23       -1.60      3.17 o 
   4  15   7       88.58       79.24     13.83 o 
  -6  16   7       11.77       12.40      4.83 o 
  -5  16   7       26.17       43.86      5.36 o 
  -4  16   7       28.48       33.70      4.02 o 
  -3  16   7        2.87        5.20      2.85 o 
  -2  16   7       63.11       60.51      4.98 o 
  -1  16   7        4.00        5.22      2.53 o 
   0  16   7        0.01        2.48      2.39 o 
   1  16   7        0.28        2.56      2.57 o 
   2  16   7       59.82       60.00      6.07 o 
   3  16   7       17.08       20.40      4.75 o 
   4  16   7        3.67        6.31      6.12 o 
  -5  17   7        2.89        1.73      4.52 o 
  -4  17   7        7.59        2.50      3.44 o 
  -3  17   7       79.55       90.23      5.17 o 
  -2  17   7       17.45       16.55      3.84 o 
  -1  17   7       85.56       67.21      4.71 o 
   0  17   7       54.18       46.01      7.47 o 
   1  17   7       10.92       11.05      3.01 o 
   2  17   7        0.80       -0.93      5.30 o 
   3  17   7        3.72        3.72      3.59 o 
   4  17   7        1.75        1.28      3.98 o 
  -5  18   7        0.13        5.00      3.58 o 
  -4  18   7       25.39       43.27      5.30 o 
  -3  18   7        1.38        1.55      3.30 o 
  -2  18   7        2.16        0.61      3.07 o 
  -1  18   7      113.14      116.39      7.12 o 
   0  18   7       14.01        9.35      2.95 o 
   1  18   7        4.97        7.09      3.30 o 
   2  18   7       83.71       94.12      7.28 o 
   3  18   7       16.60       25.18      5.13 o 
  -5  19   7        0.92        2.68      3.65 o 
  -4  19   7       23.47       35.13     13.67 o 
  -3  19   7       38.49       47.66      5.53 o 
  -2  19   7       16.72       18.22      7.76 o 
  -1  19   7       10.66        7.91      5.63 o 
   0  19   7        2.98        7.00      6.47 o 
   1  19   7        8.22        7.03      3.63 o 
   2  19   7       90.32      121.55      8.27 o 
   3  19   7       11.39       21.53     12.36 o 
  -4  20   7       14.56       21.11      4.73 o 
  -3  20   7        0.00        6.07      3.56 o 
  -2  20   7       95.38       84.04      9.39 o 
  -1  20   7       49.19       31.60      7.08 o 
   0  20   7       15.48       19.29      4.48 o 
   1  20   7        4.88        2.52      3.48 o 
   2  20   7        9.45        8.50      5.63 o 
  -3  21   7        7.09        3.80      3.97 o 
  -2  21   7        0.94        8.82      5.66 o 
  -1  21   7        0.11        2.67      4.71 o 
   0  21   7       92.22       85.97      9.48 o 
   1  21   7       11.56       19.87      4.73 o 
   2  21   7        2.97       -1.39      5.30 o 
  -3  22   7        0.61       -0.55      3.68 o 
  -2  22   7       12.16       19.78      6.84 o 
  -1  22   7       31.02       34.94      7.58 o 
   0  22   7       13.18       35.12      7.58 o 
   1  22   7        2.52        1.45      3.51 o 
  -1  23   7       11.22       13.65      6.63 o 
  -6   0   8       73.98       68.21      6.49 o 
  -4   0   8       29.86       31.84      4.54 o 
  -2   0   8        4.54        7.50      6.22 o 
   0   0   8       15.69        9.86      5.24 o 
   2   0   8       35.46       42.85      7.40 o 
   4   0   8      459.97      443.81     20.73 o 
  -7   1   8        4.59        0.42      2.93 o 
  -6   1   8        1.69        2.61      2.52 o 
  -5   1   8       12.28       10.08      2.68 o 
  -4   1   8       45.83       39.31      6.37 o 
  -3   1   8      116.42      127.55      6.27 o 
  -2   1   8       48.11       47.87      3.33 o 
  -1   1   8      194.60      193.87      6.44 o 
   0   1   8       32.67       26.44      3.38 o 
   1   1   8        9.76        7.36      2.72 o 
   2   1   8       20.52       10.98      3.13 o 
   3   1   8       30.47       32.78      4.14 o 
   4   1   8       20.14       26.47      5.06 o 
   5   1   8        0.44        0.06      3.42 o 
  -7   2   8       48.62       49.40      4.54 o 
  -6   2   8       46.79       49.24      6.04 o 
  -5   2   8        8.20        4.65      2.44 o 
  -4   2   8        0.92        1.83      2.32 o 
  -3   2   8      660.36      673.07     11.10 o 
  -2   2   8      381.43      376.25      7.72 o 
  -1   2   8       13.14       10.22      2.58 o 
   0   2   8      298.28      301.27      8.39 o 
   1   2   8       34.41       37.67      3.81 o 
   2   2   8        0.25       -3.26      3.24 o 
   3   2   8        2.71        3.11      2.73 o 
   4   2   8      152.50      152.06      7.20 o 
   5   2   8      160.32      150.77      7.65 o 
  -7   3   8       10.59        7.44      3.19 o 
  -6   3   8        0.52        0.67      2.57 o 
  -5   3   8       45.41       41.39      3.70 o 
  -4   3   8        5.86        7.35      2.36 o 
  -3   3   8       86.60       95.62      4.45 o 
  -2   3   8        3.32        4.69      2.09 o 
  -1   3   8      185.28      184.11      6.31 o 
   0   3   8       13.43       14.31      2.82 o 
   1   3   8       55.95       55.82      7.69 o 
   2   3   8        0.28        0.76      2.48 o 
   3   3   8      183.58      191.47      7.62 o 
   4   3   8        5.04        6.10      3.05 o 
   5   3   8        4.23        2.63      3.04 o 
  -7   4   8       48.90       45.08      4.50 o 
  -6   4   8       61.16       64.98      6.28 o 
  -5   4   8        0.42       -2.94      1.96 o 
  -4   4   8       17.17       13.92      2.69 o 
  -3   4   8       22.59       29.95      3.01 o 
  -2   4   8       63.16       61.17      3.61 o 
  -1   4   8       16.32       18.53      3.00 o 
   0   4   8        0.04       -1.67      2.01 o 
   1   4   8        4.20        4.45      2.41 o 
   2   4   8      303.89      318.64      9.30 o 
   3   4   8        2.78        1.47      2.56 o 
   4   4   8       48.49       30.05      4.15 o 
   5   4   8        9.62       12.05      3.43 o 
  -7   5   8       10.22       10.79      3.38 o 
  -6   5   8       15.00       16.22      3.16 o 
  -5   5   8       42.58       55.57      4.10 o 
  -4   5   8        4.68        3.48      2.15 o 
  -3   5   8       43.92       42.20      3.90 o 
  -2   5   8      122.00      118.91      4.67 o 
  -1   5   8      104.29      107.88      8.75 o 
   0   5   8      290.07      282.68      8.19 o 
   1   5   8        1.73        3.21      2.50 o 
   2   5   8       27.02       25.38      3.70 o 
   3   5   8       73.56       78.32      5.42 o 
   4   5   8       51.75       54.22      4.94 o 
   5   5   8        3.34        1.42      2.76 o 
  -7   6   8        9.61       11.06      3.41 o 
  -6   6   8       16.09       21.44      3.48 o 
  -5   6   8        0.00       -2.96      2.19 o 
  -4   6   8      104.64      108.27      4.94 o 
  -3   6   8      105.85      111.98      4.78 o 
  -2   6   8       27.17       23.06      2.78 o 
  -1   6   8       25.12       18.60      3.16 o 
   0   6   8        2.54        1.52      2.18 o 
   1   6   8      144.46      149.89      6.26 o 
   2   6   8       51.49       55.47      6.94 o 
   3   6   8        1.77        2.31      2.65 o 
   4   6   8        0.77        3.16      2.84 o 
   5   6   8       51.12       50.14      5.22 o 
  -7   7   8        7.89        7.79      3.18 o 
  -6   7   8       99.45       94.25      5.28 o 
  -5   7   8       10.98       10.12      2.89 o 
  -4   7   8      186.26      198.60      6.98 o 
  -3   7   8       55.73       57.02      3.79 o 
  -2   7   8       37.31       44.15      3.30 o 
  -1   7   8      348.28      351.38      8.97 o 
   0   7   8        0.38       -0.77      1.95 o 
   1   7   8        0.61       -2.41      2.25 o 
   2   7   8       75.91       73.70      5.01 o 
   3   7   8      205.84      224.81      9.73 o 
   4   7   8        3.04        7.76      3.23 o 
   5   7   8        1.00        0.05      2.94 o 
  -6   8   8        1.22        4.97      2.80 o 
  -5   8   8       11.09       10.97      2.97 o 
  -4   8   8       14.42       16.47      2.94 o 
  -3   8   8       53.74       49.57      3.67 o 
  -2   8   8       43.63       46.93      3.45 o 
  -1   8   8       68.19       83.13      4.85 o 
   0   8   8       34.77       41.69      3.90 o 
   1   8   8       48.43       45.52      6.22 o 
   2   8   8       63.28       68.84      4.99 o 
   3   8   8       24.07       22.12      3.68 o 
   4   8   8       64.25       73.19      6.75 o 
  -6   9   8        0.02        3.89      3.20 o 
  -5   9   8        0.05       -1.48      2.37 o 
  -4   9   8       44.85       52.80      3.98 o 
  -3   9   8       44.78       49.54      3.66 o 
  -2   9   8       75.92       84.40      4.13 o 
  -1   9   8       42.13       51.41      4.16 o 
   0   9   8        0.08       -3.03      2.69 o 
   1   9   8      102.87       84.79      6.31 o 
   2   9   8       12.12       15.96      4.91 o 
   3   9   8       73.33       78.90      5.50 o 
   4   9   8      100.84      116.54      7.61 o 
  -6  10   8        0.05       -1.62      2.78 o 
  -5  10   8       48.62       51.97      4.11 o 
  -4  10   8      106.29      106.55      5.04 o 
  -3  10   8      327.95      317.10      7.69 o 
  -2  10   8       67.23       63.38      4.78 o 
  -1  10   8      136.51      146.60      5.90 o 
   0  10   8        4.18        0.92      2.34 o 
   1  10   8      134.77      137.24      6.21 o 
   2  10   8       12.90       16.79      3.41 o 
   3  10   8        3.44        7.31      3.06 o 
   4  10   8       13.41       14.14      4.37 o 
  -6  11   8        0.62       -0.93      3.89 o 
  -5  11   8      167.22      157.07      6.18 o 
  -4  11   8       14.12       13.46      2.89 o 
  -3  11   8        2.36        7.02      3.69 o 
  -2  11   8       36.64       38.11      3.96 o 
  -1  11   8      210.17      220.94      7.25 o 
   0  11   8       86.15       85.89      4.83 o 
   1  11   8       39.53       37.32      5.69 o 
   2  11   8       38.69       36.16      4.14 o 
   3  11   8      269.30      267.44     18.88 o 
   4  11   8       22.62       17.23      6.17 o 
  -6  12   8        0.23       -5.22      3.48 o 
  -5  12   8        5.50        6.42      2.73 o 
  -4  12   8       36.17       39.74      3.80 o 
  -3  12   8       46.80       43.30      3.56 o 
  -2  12   8       11.64        9.99      2.92 o 
  -1  12   8        1.28        0.66      2.41 o 
   0  12   8      291.28      277.45      7.71 o 
   1  12   8       35.47       35.06      5.09 o 
   2  12   8       26.49       29.58      5.11 o 
   3  12   8        4.78        8.71      4.11 o 
   4  12   8       37.17       35.09      9.36 o 
  -6  13   8       22.51       25.99      3.95 o 
  -5  13   8       12.15       13.34      3.24 o 
  -4  13   8        3.33        1.12      2.80 o 
  -3  13   8       10.97       11.37      2.73 o 
  -2  13   8       99.67      110.50      6.99 o 
  -1  13   8        0.42        0.32      3.03 o 
   0  13   8       59.39       54.68      4.37 o 
   1  13   8       18.56       14.68      3.98 o 
   2  13   8       20.83       26.78      4.97 o 
   3  13   8      123.02      127.22      8.63 o 
  -5  14   8        2.02        1.33      2.83 o 
  -4  14   8       30.21       26.82      3.88 o 
  -3  14   8        6.21       16.97      3.44 o 
  -2  14   8       12.39       12.44      3.91 o 
  -1  14   8       92.94       94.92      6.75 o 
   0  14   8       21.32       15.04      3.12 o 
   1  14   8      158.81      162.20     22.52 o 
   2  14   8       33.09       42.18      5.84 o 
   3  14   8        4.84        1.07      5.64 o 
  -5  15   8       31.92       37.60      4.56 o 
  -4  15   8        1.04        3.25      2.95 o 
  -3  15   8       24.53       37.38      4.92 o 
  -2  15   8        4.72        3.23      3.37 o 
  -1  15   8      113.87      107.89     13.90 o 
   0  15   8       14.25       19.82      3.34 o 
   1  15   8       28.18       23.71      4.71 o 
   2  15   8       11.81        6.69      4.08 o 
   3  15   8       51.97       56.63      6.73 o 
  -5  16   8        4.41        6.94      3.53 o 
  -4  16   8        1.10       -0.37      2.81 o 
  -3  16   8       86.18       82.17      5.37 o 
  -2  16   8        0.10       -0.13      3.30 o 
  -1  16   8       10.55        7.21      3.66 o 
   0  16   8        5.65        5.41      2.85 o 
   1  16   8       23.69       28.33      7.57 o 
   2  16   8       15.26       17.70      4.69 o 
   3  16   8       15.67       17.53      4.89 o 
  -4  17   8        1.81       -2.74      3.53 o 
  -3  17   8       53.21       54.13      8.63 o 
  -2  17   8        4.90       -0.95      4.32 o 
  -1  17   8       18.44       18.85      4.47 o 
   0  17   8        0.08        0.87      2.64 o 
   1  17   8        1.44        3.61      3.61 o 
   2  17   8        4.82        5.58      4.28 o 
  -4  18   8       11.47       14.85      4.31 o 
  -3  18   8       59.42       77.01     11.19 o 
  -2  18   8        4.54       11.19      3.65 o 
  -1  18   8        3.23        2.51      5.42 o 
   0  18   8       13.11       18.85      3.61 o 
   1  18   8        0.04       -4.79      3.20 o 
   2  18   8       17.75       26.42      5.50 o 
  -3  19   8       13.03       21.20      7.02 o 
  -2  19   8       22.50       20.26      6.93 o 
  -1  19   8       44.73       57.72      8.56 o 
   0  19   8       34.22       38.28      9.80 o 
   1  19   8        0.11        1.14      5.20 o 
  -2  20   8       13.97       17.00      6.37 o 
  -1  20   8        0.87        1.01      5.39 o 
   0  20   8        2.89        3.72      3.51 o 
  -5   0   9       60.45       73.33      6.74 o 
  -3   0   9      363.24      339.04     11.47 o 
  -1   0   9       61.38       78.33      9.39 o 
   1   0   9       35.18       40.19      7.70 o 
   3   0   9        1.80        1.84      5.03 o 
  -6   1   9        1.40        0.14      2.77 o 
  -5   1   9        0.60        2.25      2.55 o 
  -4   1   9      133.98      135.91      5.72 o 
  -3   1   9        5.51       10.10      2.64 o 
  -2   1   9        2.93        0.80      2.66 o 
  -1   1   9       29.43       42.77      5.49 o 
   0   1   9       12.74       16.14      4.39 o 
   1   1   9        6.02        6.78      3.79 o 
   2   1   9        0.30        3.03      3.74 o 
   3   1   9        0.29        2.34      5.60 o 
   4   1   9       41.34       38.66      6.14 o 
  -6   2   9       34.45       43.00      4.26 o 
  -5   2   9        0.20       -1.22      2.38 o 
  -4   2   9       25.26       33.89      3.58 o 
  -3   2   9      376.74      383.83      8.66 o 
  -2   2   9      173.10      177.07      9.11 o 
  -1   2   9        0.22        2.29      3.23 o 
   0   2   9       12.03       16.78      4.62 o 
   1   2   9       21.32       22.13      3.57 o 
   2   2   9       16.02       19.27      3.68 o 
   3   2   9       65.99       71.41     10.19 o 
   4   2   9       14.75       16.65      7.88 o 
  -6   3   9        2.39        0.45      2.68 o 
  -5   3   9        8.20        7.28      4.42 o 
  -4   3   9       25.02       30.34      4.02 o 
  -3   3   9       17.33       15.56      2.90 o 
  -2   3   9       71.49       76.85      7.92 o 
  -1   3   9        2.82        6.20      3.79 o 
   0   3   9       37.98       29.62      4.97 o 
   1   3   9       10.20        5.57      2.93 o 
   2   3   9       45.87       52.99      4.91 o 
   3   3   9        7.35        6.46      3.31 o 
   4   3   9       50.50       64.64      6.77 o 
  -6   4   9        3.38       -1.49      2.66 o 
  -5   4   9       16.09       16.15      3.17 o 
  -4   4   9        7.79        9.98      2.81 o 
  -3   4   9      130.00      127.87      5.40 o 
  -2   4   9       23.57       21.04      3.47 o 
  -1   4   9       79.84       73.15      6.60 o 
   0   4   9        3.26        2.80      3.64 o 
   1   4   9       13.88        8.39      3.10 o 
   2   4   9        2.79        3.18      2.83 o 
   3   4   9       66.93       65.61      5.54 o 
   4   4   9        2.81       -1.77      3.40 o 
  -6   5   9        3.86        3.17      4.28 o 
  -5   5   9        0.20        0.70      2.52 o 
  -4   5   9       13.25       12.16      2.85 o 
  -3   5   9      173.17      171.81      6.27 o 
  -2   5   9       71.87       69.41      4.87 o 
  -1   5   9        8.42        5.63      3.64 o 
   0   5   9        0.43        2.87      3.24 o 
   1   5   9       85.98       92.16      5.75 o 
   2   5   9       80.16       80.13      5.59 o 
   3   5   9       25.87       19.66      3.89 o 
  -6   6   9        6.96       12.36      3.54 o 
  -5   6   9        1.10       -0.23      2.45 o 
  -4   6   9        2.95        4.10      2.50 o 
  -3   6   9       14.19       14.48      2.85 o 
  -2   6   9      135.78      152.76      6.74 o 
  -1   6   9        9.42        4.84      3.96 o 
   0   6   9       26.04       30.01      5.12 o 
   1   6   9        7.94        9.35      3.10 o 
   2   6   9        7.82       12.15      3.39 o 
   3   6   9        0.01       -1.65      2.83 o 
  -5   7   9        0.00       -1.04      2.40 o 
  -4   7   9       14.72       21.45      3.63 o 
  -3   7   9       17.36       17.10      3.34 o 
  -2   7   9       78.82       89.19      7.15 o 
  -1   7   9       42.18       50.16      6.04 o 
   0   7   9       77.13       81.80      6.92 o 
   1   7   9      114.44      101.85      5.97 o 
   2   7   9       41.04       49.88      4.88 o 
   3   7   9       24.90       22.12      4.09 o 
  -5   8   9        2.95        1.77      2.92 o 
  -4   8   9        0.02       -2.88      2.22 o 
  -3   8   9        5.47       10.26      2.79 o 
  -2   8   9       71.51       69.53      5.12 o 
  -1   8   9       54.04       54.09      9.67 o 
   0   8   9       87.56       86.15      7.55 o 
   1   8   9        1.58        1.19      2.68 o 
   2   8   9        5.59        6.04      2.99 o 
   3   8   9      116.37      113.84      6.75 o 
  -5   9   9        0.65        2.23      2.79 o 
  -4   9   9        1.70        2.38      2.73 o 
  -3   9   9       21.52       24.19      3.19 o 
  -2   9   9      106.75      119.30      6.59 o 
  -1   9   9        4.98        0.54      3.36 o 
   0   9   9        0.34       -0.83      3.44 o 
   1   9   9       21.14       23.59      3.91 o 
   2   9   9       37.67       36.93      4.60 o 
   3   9   9       16.12       16.63      3.89 o 
  -5  10   9        4.90       10.48      3.17 o 
  -4  10   9       40.24       38.99      4.10 o 
  -3  10   9        6.86        7.52      3.09 o 
  -2  10   9       72.99       86.18      7.85 o 
  -1  10   9        1.90        3.25      3.37 o 
   0  10   9       86.93       88.71      7.10 o 
   1  10   9       40.07       36.69      4.32 o 
   2  10   9       41.83       36.51      4.63 o 
   3  10   9        3.49        8.26      7.00 o 
  -5  11   9        0.28       -3.12      2.65 o 
  -4  11   9        4.29        7.75      2.83 o 
  -3  11   9        0.38        2.09      2.84 o 
  -2  11   9        1.07        6.48      2.99 o 
  -1  11   9        0.66        3.95      3.42 o 
   0  11   9      152.99      162.83     13.22 o 
   1  11   9        1.86        4.10      3.39 o 
   2  11   9       92.81       90.63      7.77 o 
  -4  12   9        9.42        3.06      3.76 o 
  -3  12   9       19.32       21.06      3.90 o 
  -2  12   9        3.56       -2.29      2.60 o 
  -1  12   9        3.65        5.90      3.78 o 
   0  12   9        8.35        9.33      5.92 o 
   1  12   9        5.89        1.08      3.47 o 
   2  12   9        1.21       -0.48      4.69 o 
  -4  13   9        0.19       -0.57      2.60 o 
  -3  13   9      116.54      124.14      8.16 o 
  -2  13   9        6.83        5.62      3.96 o 
  -1  13   9        4.29        1.29      3.39 o 
   0  13   9       13.66       12.14      6.51 o 
   1  13   9       23.45       31.16      5.33 o 
   2  13   9        0.35        2.11      3.72 o 
  -4  14   9       56.24       68.44      5.46 o 
  -3  14   9       23.16       21.86      5.80 o 
  -2  14   9        9.78       17.37      4.68 o 
  -1  14   9       33.02       36.87     13.68 o 
   0  14   9       33.52       18.69      6.96 o 
   1  14   9        1.61       -0.91      3.31 o 
  -3  15   9        3.56        5.62      3.84 o 
  -2  15   9       23.58       29.93      5.22 o 
  -1  15   9       24.74       22.55      4.77 o 
   0  15   9       19.87       13.50      6.66 o 
   1  15   9        0.03       -3.59      3.29 o 
  -2  16   9       36.27       35.51      7.61 o 
  -1  16   9        1.04        0.28      3.85 o 
   0  16   9       29.98       14.95      6.93 o 
  -4   0  10        0.97       -0.41      3.58 o 
  -2   0  10        3.43        7.37      4.68 o 
   0   0  10       32.05       51.76      9.21 o 
   2   0  10       78.05       68.58     10.45 o 
  -4   1  10       39.05       44.32      5.29 o 
  -3   1  10        0.02        3.04      2.91 o 
  -2   1  10       47.37       48.89      7.95 o 
  -1   1  10       19.93       12.37      4.64 o 
   0   1  10       41.84       45.55      6.18 o 
   1   1  10        0.17       -3.54      3.34 o 
   2   1  10        4.59        0.17      3.99 o 
  -4   2  10       16.78       20.19      4.25 o 
  -3   2  10       21.19       24.87      4.12 o 
  -2   2  10        1.50        5.02      4.60 o 
  -1   2  10        2.87        5.62      3.96 o 
   0   2  10        2.13        8.04      4.16 o 
   1   2  10       39.52       47.34      6.36 o 
   2   2  10        0.96        8.69      4.74 o 
  -4   3  10       47.46       43.50      4.13 o 
  -3   3  10       14.06       17.24      3.80 o 
  -2   3  10       79.04       73.30      7.06 o 
  -1   3  10       53.62       60.14      6.84 o 
   0   3  10       40.64       37.78      6.16 o 
   1   3  10        2.98        5.94      6.44 o 
   2   3  10        4.75       16.92      5.12 o 
  -4   4  10        0.11        2.57      2.73 o 
  -3   4  10       22.45       22.03      5.67 o 
  -2   4  10        4.34        5.60      3.87 o 
  -1   4  10        6.33        4.18      5.97 o 
   0   4  10       14.67       21.40     11.98 o 
   1   4  10       31.84       36.25      5.89 o 
   2   4  10       26.41       28.43      5.51 o 
  -4   5  10        1.57       -2.20      2.51 o 
  -3   5  10       37.05       39.63      4.69 o 
  -2   5  10        9.75        8.13      4.15 o 
  -1   5  10       10.20       11.38      4.50 o 
   0   5  10        0.01       -3.21      3.42 o 
   1   5  10        2.86        1.79      3.98 o 
  -4   6  10        3.74       -2.15      2.41 o 
  -3   6  10      192.18      192.19      7.98 o 
  -2   6  10      116.20      107.37      8.20 o 
  -1   6  10        0.00        0.81      3.90 o 
   0   6  10       19.96       14.89      4.91 o 
   1   6  10       93.85       89.44      7.85 o 
  -4   7  10        0.14       -4.03      2.69 o 
  -3   7  10       74.37       86.35      5.95 o 
  -2   7  10        0.03        4.20      3.81 o 
  -1   7  10       70.99       66.56      7.17 o 
   0   7  10       10.88       10.50      4.84 o 
   1   7  10       28.52       31.00      5.75 o 
  -3   8  10        8.25        9.03      3.46 o 
  -2   8  10       70.97       92.59      8.28 o 
  -1   8  10       13.44       21.53      7.70 o 
   0   8  10       39.36       27.82      5.71 o 
   1   8  10        6.04        8.42      4.77 o 
  -3   9  10        4.90        3.57      3.78 o 
  -2   9  10       85.72       98.13     12.20 o 
  -1   9  10        1.93        4.73      3.75 o 
   0   9  10       58.22       61.38      7.00 o 
  -2  10  10        0.50        1.23      3.79 o 
  -1  10  10        0.01        6.62      3.96 o 
   0  10  10        4.02       11.39      4.65 o 
  -2  11  10        0.19       -2.69      4.16 o 
  -1  11  10       96.69       87.14      7.52 o 
                                                 
